# Supplementary material for: First checklist of the fruit flies of Morocco, including new records (Diptera, Tephritidae)
Source: Zookeys. 2017 Sep 26;(702):137–71. doi: 10.3897/zookeys.702.13368 (PMC5673970; doi:10.3897/zookeys.702.13368)
Supplement: XML Treatment for Capparimyia savastani [file zookeys.702.13368-treatment1.xml]

<!DOCTYPE tp:taxon-treatment
  PUBLIC "-//TaxonX//DTD Taxonomic Treatment Publishing DTD v0 20100105//EN" "tax-treatment-NSO.dtd">
<tp:taxon-treatment xmlns:tp="http://www.plazi.org/taxpub"><tp:treatment-meta><kwd-group><label>Taxon classification</label><kwd><named-content xmlns:xlink="http://www.w3.org/1999/xlink" content-type="kingdom">Animalia</named-content></kwd><kwd><named-content xmlns:xlink="http://www.w3.org/1999/xlink" content-type="order">Diptera</named-content></kwd><kwd><named-content xmlns:xlink="http://www.w3.org/1999/xlink" content-type="family">Tephritidae</named-content></kwd></kwd-group><mixed-citation publication-type="journal"><person-group><name><surname>Harym</surname><given-names>Younes El</given-names></name><name><surname>Belqat</surname><given-names>Boutaïna</given-names></name></person-group><article-title>First checklist of the fruit flies of Morocco, including new records (<tp:taxon-name><tp:taxon-name-part taxon-name-part-type="order">Diptera</tp:taxon-name-part></tp:taxon-name>, <tp:taxon-name><tp:taxon-name-part taxon-name-part-type="family">Tephritidae</tp:taxon-name-part></tp:taxon-name>)</article-title><source>Zookeys</source><day>26</day><month>9</month><year>2017</year><volume>2017</volume><issue>702</issue><fpage>137</fpage><lpage>171</lpage><pub-id pub-id-type="doi">10.3897/zookeys.702.13368</pub-id></mixed-citation></tp:treatment-meta><tp:nomenclature><tp:taxon-name>
                      <tp:taxon-name-part taxon-name-part-type="genus" reg="Capparimyia">Capparimyia</tp:taxon-name-part>
                      <tp:taxon-name-part taxon-name-part-type="species" reg="savastani">savastani</tp:taxon-name-part>
                    </tp:taxon-name><tp:taxon-authority>Martelli, 1911</tp:taxon-authority></tp:nomenclature><tp:treatment-sec sec-type="Literature records" id="SECID0EZNCI"><title>Literature records.</title><p>Morocco, Anti Atlas: Tiznit (<xref ref-type="bibr" rid="B78">Séguy 1953</xref>).</p></tp:treatment-sec><tp:treatment-sec sec-type="distribution" id="SECID0EDOCI"><title>World distribution.</title><p>Algeria, Tunisia, Libya, Egypt, Italy, Greece, Malta, Israel, Oman, France, Yemen and Pakistan (<xref ref-type="bibr" rid="B16">Freidberg and Kugler 1989</xref>, <xref ref-type="bibr" rid="B65">Norrbom et al. 1999</xref>, <xref ref-type="bibr" rid="B11">Donati and Belcari 2003</xref>, <xref ref-type="bibr" rid="B8">De Meyer and Freidberg 2005</xref>, <xref ref-type="bibr" rid="B59">Miranda et al. 2008</xref>, Papachristos et al. 2009).</p></tp:treatment-sec><ref-list><ref id="B78"><mixed-citation xmlns:xlink="http://www.w3.org/1999/xlink" xlink:type="simple">
          <person-group><name name-style="western"><surname>Séguy</surname><given-names>E</given-names></name></person-group> (<year>1953</year>) <article-title>Diptères du Maroc. Encyclopédie Entomologique (B) II.</article-title> <source><tp:taxon-name><tp:taxon-name-part taxon-name-part-type="order">Diptera</tp:taxon-name-part></tp:taxon-name></source> <volume>11</volume>: <fpage>77</fpage>–<lpage>92</lpage>.</mixed-citation></ref><ref id="B16"><mixed-citation xmlns:xlink="http://www.w3.org/1999/xlink" xlink:type="simple">
          <person-group><name name-style="western"><surname>Freidberg</surname><given-names>A</given-names></name><name name-style="western"><surname>Kugler</surname><given-names>J</given-names></name></person-group> (<year>1989</year>) <source>Fauna Palaestina, <tp:taxon-name><tp:taxon-name-part taxon-name-part-type="class">Insecta</tp:taxon-name-part></tp:taxon-name> IV, <tp:taxon-name><tp:taxon-name-part taxon-name-part-type="order">Diptera</tp:taxon-name-part></tp:taxon-name>: <tp:taxon-name><tp:taxon-name-part taxon-name-part-type="family">Tephritidae</tp:taxon-name-part></tp:taxon-name>.</source> <publisher-name>The Israel Academy of Sciences and Humanities</publisher-name>, <publisher-loc>Jerusalem</publisher-loc>, <size units="page">212 pp</size>.</mixed-citation></ref><ref id="B65"><mixed-citation xmlns:xlink="http://www.w3.org/1999/xlink" xlink:type="simple">
          <person-group><name name-style="western"><surname>Norrbom</surname><given-names>AL</given-names></name><name name-style="western"><surname>Carroll</surname><given-names>LE</given-names></name><name name-style="western"><surname>Thompson</surname><given-names>RC</given-names></name><name name-style="western"><surname>White</surname><given-names>IM</given-names></name><name name-style="western"><surname>Freidberg</surname><given-names>A</given-names></name></person-group> (<year>1999</year>) <article-title>Systematic database of names.</article-title> In: <person-group><name name-style="western"><surname>Thompson</surname><given-names>FC</given-names></name></person-group> (<role>Ed.</role>) <issue-title>Fruit Fly Expert Identification System and Systematic Information Database.</issue-title> <source>Myia</source> <volume>9</volume>: <fpage>65</fpage>–<lpage>251</lpage>.</mixed-citation></ref><ref id="B11"><mixed-citation xmlns:xlink="http://www.w3.org/1999/xlink" xlink:type="simple">
          <person-group><name name-style="western"><surname>Donati</surname><given-names>M</given-names></name><name name-style="western"><surname>Belcari</surname><given-names>A</given-names></name></person-group> (<year>2003</year>) <article-title>A note on insect pests of the caper plant in Jordan, with special reference to <italic><tp:taxon-name><tp:taxon-name-part taxon-name-part-type="genus">Capparimyia</tp:taxon-name-part> <tp:taxon-name-part taxon-name-part-type="species">savastani</tp:taxon-name-part></tp:taxon-name></italic> (Martelli) (<tp:taxon-name><tp:taxon-name-part taxon-name-part-type="order">Diptera</tp:taxon-name-part></tp:taxon-name>, <tp:taxon-name><tp:taxon-name-part taxon-name-part-type="family">Tephritidae</tp:taxon-name-part></tp:taxon-name>).</article-title> <source>Studia Dipterologica</source> <volume>10</volume>: <fpage>395</fpage>–<lpage>400</lpage>.</mixed-citation></ref><ref id="B8"><mixed-citation xmlns:xlink="http://www.w3.org/1999/xlink" xlink:type="simple">
          <person-group><name name-style="western"><surname>De Meyer</surname><given-names>M</given-names></name><name name-style="western"><surname>Freidberg</surname><given-names>A</given-names></name></person-group> (<year>2005</year>) <article-title>Revision of the fruit fly genus <italic><tp:taxon-name><tp:taxon-name-part taxon-name-part-type="genus">Capparimyia</tp:taxon-name-part></tp:taxon-name></italic> (<tp:taxon-name><tp:taxon-name-part taxon-name-part-type="order">Diptera</tp:taxon-name-part></tp:taxon-name>, <tp:taxon-name><tp:taxon-name-part taxon-name-part-type="family">Tephritidae</tp:taxon-name-part></tp:taxon-name>).</article-title> <source>Zoologica Scripta</source> <volume>34</volume>: <fpage>279</fpage>–<lpage>303</lpage>. <ext-link xlink:type="simple" ext-link-type="doi" xlink:href="10.1111/j.1463-6409.2005.00195.x">https://doi.org/10.1111/j.1463-6409.2005.00195.x</ext-link></mixed-citation></ref><ref id="B59"><mixed-citation xmlns:xlink="http://www.w3.org/1999/xlink" xlink:type="simple">
          <person-group><name name-style="western"><surname>Miranda</surname><given-names>MA</given-names></name><name name-style="western"><surname>Terrassa</surname><given-names>J</given-names></name><name name-style="western"><surname>Miquel</surname><given-names>M</given-names></name></person-group> (<year>2008</year>) <italic><tp:taxon-name><tp:taxon-name-part taxon-name-part-type="genus">Capparimyia</tp:taxon-name-part> <tp:taxon-name-part taxon-name-part-type="species">savastani</tp:taxon-name-part></tp:taxon-name></italic> (Martelli, 1911): A New Record of <tp:taxon-name><tp:taxon-name-part taxon-name-part-type="family">Tephritidae</tp:taxon-name-part></tp:taxon-name> of Economic Significance for Spain Phytoparasitica 36: 247–248.</mixed-citation></ref></ref-list></tp:taxon-treatment>
