# Supplementary material for: First checklist of the fruit flies of Morocco, including new records (Diptera, Tephritidae)
Source: Zookeys. 2017 Sep 26;(702):137–71. doi: 10.3897/zookeys.702.13368 (PMC5673970; doi:10.3897/zookeys.702.13368)
Supplement: XML Treatment for Ceratitis capitata [file zookeys.702.13368-treatment2.xml]

<!DOCTYPE tp:taxon-treatment
  PUBLIC "-//TaxonX//DTD Taxonomic Treatment Publishing DTD v0 20100105//EN" "tax-treatment-NSO.dtd">
<tp:taxon-treatment xmlns:tp="http://www.plazi.org/taxpub"><tp:treatment-meta><kwd-group><label>Taxon classification</label><kwd><named-content xmlns:xlink="http://www.w3.org/1999/xlink" content-type="kingdom">Animalia</named-content></kwd><kwd><named-content xmlns:xlink="http://www.w3.org/1999/xlink" content-type="order">Diptera</named-content></kwd><kwd><named-content xmlns:xlink="http://www.w3.org/1999/xlink" content-type="family">Tephritidae</named-content></kwd></kwd-group><mixed-citation publication-type="journal"><person-group><name><surname>Harym</surname><given-names>Younes El</given-names></name><name><surname>Belqat</surname><given-names>Boutaïna</given-names></name></person-group><article-title>First checklist of the fruit flies of Morocco, including new records (<tp:taxon-name><tp:taxon-name-part taxon-name-part-type="order">Diptera</tp:taxon-name-part></tp:taxon-name>, <tp:taxon-name><tp:taxon-name-part taxon-name-part-type="family">Tephritidae</tp:taxon-name-part></tp:taxon-name>)</article-title><source>Zookeys</source><day>26</day><month>9</month><year>2017</year><volume>2017</volume><issue>702</issue><fpage>137</fpage><lpage>171</lpage><pub-id pub-id-type="doi">10.3897/zookeys.702.13368</pub-id></mixed-citation></tp:treatment-meta><tp:nomenclature><tp:taxon-name>
                      <tp:taxon-name-part taxon-name-part-type="genus" reg="Ceratitis">Ceratitis</tp:taxon-name-part>
                      <tp:taxon-name-part taxon-name-part-type="species" reg="capitata">capitata</tp:taxon-name-part>
                    </tp:taxon-name><tp:taxon-authority>(Wiedemann, 1824)</tp:taxon-authority></tp:nomenclature><tp:treatment-sec sec-type="Literature records" id="SECID0EMQCI"><title>Literature records.</title><p>Morocco, Rif: Tangier (<xref ref-type="bibr" rid="B3">Becker and Stein 1913</xref>), High Atlas (<xref ref-type="bibr" rid="B73">Séguy 1930</xref>), Ouadj-Ouli-Mohamed, env. Settat, Insgane (<xref ref-type="bibr" rid="B7">De Meyer 2000</xref>).</p></tp:treatment-sec><tp:treatment-sec sec-type="New records" id="SECID0E5QCI"><title>New records.</title><p>Morocco, Rif: Douar Kitane, 4♂♂, 4♀♀, 23-IX-2014- 4♂♂, 24-IX-2014- 4♂♂, 3♀♀, 25-IX-2014- 1♂, 2♀♀, 27-IX-2014- 1♂, 3♀♀, 02-X-2014- 4♂♂, 1♀, 27-VII-2015 (reared); El Haouta, 1♂, 1♀, 20-IX-2014 (net sweeping)- 5♂♂, 11♀♀, 02-X-2014 (reared); Jumb Kitane, 4♂♂, 7♀♀, 30-VI-2015. Middle Atlas: Sensla, 1♀, 14-VII-2016 (net sweeping). Anti Atlas: Environs Massa, 1♀, 11-V-2015; Oued Massa (Pont Aghbalou), 2♂♂, 12-V-2015; Douar Sidi Abou, 23♂♂, 34♀♀, 13-V-2015; Douar Tighrimt, 1♂, 29-V-2015; Douar Zaouia, 1♂, 11-VI-2015 (net sweeping).</p></tp:treatment-sec><tp:treatment-sec sec-type="host" id="SECID0EDRCI"><title>Host plants.</title><p>A highly polyphagous species, including the infestation of fruits of <italic><tp:taxon-name><tp:taxon-name-part taxon-name-part-type="genus" reg="Ficus">Ficus</tp:taxon-name-part> <tp:taxon-name-part taxon-name-part-type="species" reg="carrica">carrica</tp:taxon-name-part></tp:taxon-name></italic> L., <italic><tp:taxon-name><tp:taxon-name-part taxon-name-part-type="genus" reg="Prunus">Prunus</tp:taxon-name-part> <tp:taxon-name-part taxon-name-part-type="species" reg="armeniaca">armeniaca</tp:taxon-name-part></tp:taxon-name></italic> L., <italic><tp:taxon-name><tp:taxon-name-part taxon-name-part-type="genus" reg="Prunus">Prunus</tp:taxon-name-part> <tp:taxon-name-part taxon-name-part-type="species" reg="persica">persica</tp:taxon-name-part></tp:taxon-name></italic> L., and <italic><tp:taxon-name><tp:taxon-name-part taxon-name-part-type="genus" reg="Pyrus">Pyrus</tp:taxon-name-part> <tp:taxon-name-part taxon-name-part-type="species" reg="communis">communis</tp:taxon-name-part></tp:taxon-name></italic> L. from which the recorded specimens were reared, and <italic><tp:taxon-name><tp:taxon-name-part taxon-name-part-type="genus" reg="Argania">Argania</tp:taxon-name-part> <tp:taxon-name-part taxon-name-part-type="species" reg="spinosa">spinosa</tp:taxon-name-part></tp:taxon-name></italic> L. (Fig. <xref ref-type="fig" rid="F2">1</xref>) from which our specimens were collected by sweep-netting.</p><fig id="F2" position="float" orientation="portrait"><label>Figure 1.</label><caption><p>
                          <italic><tp:taxon-name><tp:taxon-name-part taxon-name-part-type="genus" reg="Argania">Argania</tp:taxon-name-part> <tp:taxon-name-part taxon-name-part-type="species" reg="spinosa">spinosa</tp:taxon-name-part></tp:taxon-name></italic> L. host plant of <italic><tp:taxon-name><tp:taxon-name-part taxon-name-part-type="genus" reg="Ceratitis">Ceratitis</tp:taxon-name-part> <tp:taxon-name-part taxon-name-part-type="species" reg="capitata">capitata</tp:taxon-name-part></tp:taxon-name></italic>.</p></caption><graphic xmlns:xlink="http://www.w3.org/1999/xlink" xlink:href="zookeys-702-137-g002.jpg" position="float" orientation="portrait" xlink:type="simple" id="oo_157943.jpg"/></fig></tp:treatment-sec><tp:treatment-sec sec-type="distribution" id="SECID0EHUCI"><title>World distribution.</title><p>Algeria, Tunisia, Libya, Egypt, Angola, Burundi, Cameroon, Congo, Ghana, Guinea, Kenya, Madagascar, Mozambique, Nigeria, South Africa, Seychelles Is, St Helena I., Tanzania, Benin, Burkino Faso, Cape Verde Is, Ethiopia, Gabon, Ivory Coast, Liberia, Malawi, Mali, Mauritius I., Niger, Reunion I., São Tomé I., Senegal, Sudan, Togo, Uganda, Zimbabwe, South Europe, Middle East, Neotropics, West Australia, Hawaii (<xref ref-type="bibr" rid="B65">Norrbom et al 1999</xref>, <xref ref-type="bibr" rid="B7">De Meyer 2000</xref>, <xref ref-type="bibr" rid="B9">De Meyer et al. 2013</xref>).</p></tp:treatment-sec><ref-list><ref id="B3"><mixed-citation xmlns:xlink="http://www.w3.org/1999/xlink" xlink:type="simple">
          <person-group><name name-style="western"><surname>Becker</surname><given-names>T</given-names></name><name name-style="western"><surname>Stein</surname><given-names>P</given-names></name></person-group> (<year>1913</year>) <article-title>Dipteren aus Marokko.</article-title> <source>Annuaire du Musée Zoologique de l'Académie Impériale de Sciences de Saint-Pétersbourg</source> <volume>18</volume>: <fpage>62</fpage>–<lpage>95</lpage>.</mixed-citation></ref><ref id="B73"><mixed-citation xmlns:xlink="http://www.w3.org/1999/xlink" xlink:type="simple">
          <person-group><name name-style="western"><surname>Séguy</surname><given-names>E</given-names></name></person-group> (<year>1930</year>) <article-title>Contribution à l'étude des Diptères du Maroc.</article-title> <source>Mémoire de la Société des Sciences Naturelles et Physique du Maroc</source> <volume>24</volume>: <fpage>1</fpage>–<lpage>206</lpage>.</mixed-citation></ref><ref id="B7"><mixed-citation xmlns:xlink="http://www.w3.org/1999/xlink" xlink:type="simple">
          <person-group><name name-style="western"><surname>De Meyer</surname><given-names>M</given-names></name></person-group> (<year>2000</year>) <article-title>Systematic revision of the subgenus <tp:taxon-name><tp:taxon-name-part taxon-name-part-type="subgenus">Ceratitis</tp:taxon-name-part></tp:taxon-name> MacLeay s.s. (<tp:taxon-name><tp:taxon-name-part taxon-name-part-type="order">Diptera</tp:taxon-name-part></tp:taxon-name>, <tp:taxon-name><tp:taxon-name-part taxon-name-part-type="family">Tephritidae</tp:taxon-name-part></tp:taxon-name>).</article-title> <source>Zoological Journal of the Linnean Society</source> <volume>128</volume>: <fpage>439</fpage>–<lpage>467</lpage>. <ext-link xlink:type="simple" ext-link-type="doi" xlink:href="10.1111/j.1096-3642.2000.tb01523.x">http://dx.doi.org/10.1111/j.1096-3642.2000.tb01523.x</ext-link></mixed-citation></ref><ref id="B65"><mixed-citation xmlns:xlink="http://www.w3.org/1999/xlink" xlink:type="simple">
          <person-group><name name-style="western"><surname>Norrbom</surname><given-names>AL</given-names></name><name name-style="western"><surname>Carroll</surname><given-names>LE</given-names></name><name name-style="western"><surname>Thompson</surname><given-names>RC</given-names></name><name name-style="western"><surname>White</surname><given-names>IM</given-names></name><name name-style="western"><surname>Freidberg</surname><given-names>A</given-names></name></person-group> (<year>1999</year>) <article-title>Systematic database of names.</article-title> In: <person-group><name name-style="western"><surname>Thompson</surname><given-names>FC</given-names></name></person-group> (<role>Ed.</role>) <issue-title>Fruit Fly Expert Identification System and Systematic Information Database.</issue-title> <source>Myia</source> <volume>9</volume>: <fpage>65</fpage>–<lpage>251</lpage>.</mixed-citation></ref><ref id="B9"><mixed-citation xmlns:xlink="http://www.w3.org/1999/xlink" xlink:type="simple">
          <person-group><name name-style="western"><surname>De Meyer</surname><given-names>M</given-names></name><name name-style="western"><surname>White</surname><given-names>IM</given-names></name><name name-style="western"><surname>Goodger</surname><given-names>KFM</given-names></name></person-group> (<year>2013</year>) <article-title>Notes on the frugivorous fruit fly (<tp:taxon-name><tp:taxon-name-part taxon-name-part-type="order">Diptera</tp:taxon-name-part></tp:taxon-name>: <tp:taxon-name><tp:taxon-name-part taxon-name-part-type="family">Tephritidae</tp:taxon-name-part></tp:taxon-name>) fauna of western Africa, with description of a new <tp:taxon-name><tp:taxon-name-part taxon-name-part-type="genus">Dacus</tp:taxon-name-part></tp:taxon-name> species.</article-title> <source>European Journal of Taxonomy</source> <volume>50</volume>: <fpage>1</fpage>–<lpage>17</lpage>. doi: <ext-link xlink:type="simple" ext-link-type="doi" xlink:href="10.5852/ejt.2013.50">10.5852/ejt.2013.50</ext-link></mixed-citation></ref></ref-list></tp:taxon-treatment>
