# Supplementary material for: First checklist of the fruit flies of Morocco, including new records (Diptera, Tephritidae)
Source: Zookeys. 2017 Sep 26;(702):137–71. doi: 10.3897/zookeys.702.13368 (PMC5673970; doi:10.3897/zookeys.702.13368)
Supplement: XML Treatment for Bactrocera oleae [file zookeys.702.13368-treatment3.xml]

<!DOCTYPE tp:taxon-treatment
  PUBLIC "-//TaxonX//DTD Taxonomic Treatment Publishing DTD v0 20100105//EN" "tax-treatment-NSO.dtd">
<tp:taxon-treatment xmlns:tp="http://www.plazi.org/taxpub"><tp:treatment-meta><kwd-group><label>Taxon classification</label><kwd><named-content xmlns:xlink="http://www.w3.org/1999/xlink" content-type="kingdom">Animalia</named-content></kwd><kwd><named-content xmlns:xlink="http://www.w3.org/1999/xlink" content-type="order">Diptera</named-content></kwd><kwd><named-content xmlns:xlink="http://www.w3.org/1999/xlink" content-type="family">Tephritidae</named-content></kwd></kwd-group><mixed-citation publication-type="journal"><person-group><name><surname>Harym</surname><given-names>Younes El</given-names></name><name><surname>Belqat</surname><given-names>Boutaïna</given-names></name></person-group><article-title>First checklist of the fruit flies of Morocco, including new records (<tp:taxon-name><tp:taxon-name-part taxon-name-part-type="order">Diptera</tp:taxon-name-part></tp:taxon-name>, <tp:taxon-name><tp:taxon-name-part taxon-name-part-type="family">Tephritidae</tp:taxon-name-part></tp:taxon-name>)</article-title><source>Zookeys</source><day>26</day><month>9</month><year>2017</year><volume>2017</volume><issue>702</issue><fpage>137</fpage><lpage>171</lpage><pub-id pub-id-type="doi">10.3897/zookeys.702.13368</pub-id></mixed-citation></tp:treatment-meta><tp:nomenclature><tp:taxon-name>
                        <tp:taxon-name-part taxon-name-part-type="genus" reg="Bactrocera">Bactrocera</tp:taxon-name-part>
                        <tp:taxon-name-part taxon-name-part-type="species" reg="oleae">oleae</tp:taxon-name-part>
                      </tp:taxon-name><tp:taxon-authority>(Rossi, 1790)</tp:taxon-authority></tp:nomenclature><tp:treatment-sec sec-type="Literature record" id="SECID0EAXCI"><title>Literature record.</title><p>Morocco, Rif: Tangier (<xref ref-type="bibr" rid="B3">Becker and Stein 1913</xref>). First record for the Middle and Anti Atlas.</p></tp:treatment-sec><tp:treatment-sec sec-type="New records" id="SECID0EKXCI"><title>New records.</title><p>Rif: El Haouta, 1♂, 30-I-2014 (net sweeping); Oued Maâza (Tarik El Ouasâa), 5♂♂, 1♀ 18-III-2015 (reared); Cascade Chrafate, 1♂, 28-IV-2015 (net sweeping); Koudia El Aouinate, 3♂♂, 6♀♀, 12-XII-2015 (net sweeping); Lâazaba, 2♂♂, 12-XII-2015 (net sweeping); Dhar Sbagh Mâasra, 2♂♂, 12-XII-2015 (net sweeping); El Hajria, 1♀, 13-XII-2015 (net sweeping). Middle Atlas: Sensla, 1♂, 1♀, 14-VII-2016 (net sweeping). Anti Atlas: Route Bab El Khemis, 2♂♂, 2♀♀, 14-V-2015 (net sweeping).</p></tp:treatment-sec><tp:treatment-sec sec-type="host" id="SECID0EPXCI"><title>Host plant.</title><p>Fruits of <italic><tp:taxon-name><tp:taxon-name-part taxon-name-part-type="genus" reg="Olea">Olea</tp:taxon-name-part> <tp:taxon-name-part taxon-name-part-type="species" reg="europea">europea</tp:taxon-name-part></tp:taxon-name></italic> L. from which the specimens were both reared and collected by sweep-netting.</p></tp:treatment-sec><tp:treatment-sec sec-type="distribution" id="SECID0EAYCI"><title>World distribution.</title><p>Mediterranean region, Eritrea, Ethiopia, Kenya, Angola, Lesotho, Namibia, South Africa, Sudan, Greece, Italy, Portugal, Spain, Madeira, Canary Islands, North Africa, Israel, Lebanon, Jordan, Réunion, Saudi Arabia, Syria, Turkey, Caucasus, Pakistan, nw. India, USA, Mexico (<xref ref-type="bibr" rid="B73">Séguy 1930</xref>, <xref ref-type="bibr" rid="B64">Munro 1984</xref>, <xref ref-type="bibr" rid="B88">White and Hancock 1997</xref>, <xref ref-type="bibr" rid="B65">Norrbom et al. 1999</xref>, <xref ref-type="bibr" rid="B5">Copeland et al. 2004</xref>, <xref ref-type="bibr" rid="B85">White 2006</xref>).</p></tp:treatment-sec><ref-list><ref id="B3"><mixed-citation xmlns:xlink="http://www.w3.org/1999/xlink" xlink:type="simple">
          <person-group><name name-style="western"><surname>Becker</surname><given-names>T</given-names></name><name name-style="western"><surname>Stein</surname><given-names>P</given-names></name></person-group> (<year>1913</year>) <article-title>Dipteren aus Marokko.</article-title> <source>Annuaire du Musée Zoologique de l'Académie Impériale de Sciences de Saint-Pétersbourg</source> <volume>18</volume>: <fpage>62</fpage>–<lpage>95</lpage>.</mixed-citation></ref><ref id="B73"><mixed-citation xmlns:xlink="http://www.w3.org/1999/xlink" xlink:type="simple">
          <person-group><name name-style="western"><surname>Séguy</surname><given-names>E</given-names></name></person-group> (<year>1930</year>) <article-title>Contribution à l'étude des Diptères du Maroc.</article-title> <source>Mémoire de la Société des Sciences Naturelles et Physique du Maroc</source> <volume>24</volume>: <fpage>1</fpage>–<lpage>206</lpage>.</mixed-citation></ref><ref id="B64"><mixed-citation xmlns:xlink="http://www.w3.org/1999/xlink" xlink:type="simple">
          <person-group><name name-style="western"><surname>Munro</surname><given-names>HK</given-names></name></person-group> (<year>1984</year>) A Taxonomic Treatise on the <tp:taxon-name><tp:taxon-name-part taxon-name-part-type="family">Dacidae</tp:taxon-name-part></tp:taxon-name> (<tp:taxon-name><tp:taxon-name-part taxon-name-part-type="superfamily">Tephritoidea</tp:taxon-name-part></tp:taxon-name>, <tp:taxon-name><tp:taxon-name-part taxon-name-part-type="order">Diptera</tp:taxon-name-part></tp:taxon-name>) of Africa, Republic of South Africa, Department of Agriculture and Water Supply, Entomology Memoir N° 61.</mixed-citation></ref><ref id="B88"><mixed-citation xmlns:xlink="http://www.w3.org/1999/xlink" xlink:type="simple">
          <person-group><name name-style="western"><surname>White</surname><given-names>IM</given-names></name><name name-style="western"><surname>Hancock</surname><given-names>DL</given-names></name></person-group> (<year>1997</year>) Cabikey to the Indo-Australasian <tp:taxon-name><tp:taxon-name-part taxon-name-part-type="tribe">Dacini</tp:taxon-name-part></tp:taxon-name> Fruit Flies. CAB International, Wallingford CDROM.</mixed-citation></ref><ref id="B65"><mixed-citation xmlns:xlink="http://www.w3.org/1999/xlink" xlink:type="simple">
          <person-group><name name-style="western"><surname>Norrbom</surname><given-names>AL</given-names></name><name name-style="western"><surname>Carroll</surname><given-names>LE</given-names></name><name name-style="western"><surname>Thompson</surname><given-names>RC</given-names></name><name name-style="western"><surname>White</surname><given-names>IM</given-names></name><name name-style="western"><surname>Freidberg</surname><given-names>A</given-names></name></person-group> (<year>1999</year>) <article-title>Systematic database of names.</article-title> In: <person-group><name name-style="western"><surname>Thompson</surname><given-names>FC</given-names></name></person-group> (<role>Ed.</role>) <issue-title>Fruit Fly Expert Identification System and Systematic Information Database.</issue-title> <source>Myia</source> <volume>9</volume>: <fpage>65</fpage>–<lpage>251</lpage>.</mixed-citation></ref><ref id="B5"><mixed-citation xmlns:xlink="http://www.w3.org/1999/xlink" xlink:type="simple">
          <person-group><name name-style="western"><surname>Copeland</surname><given-names>RS</given-names></name><name name-style="western"><surname>White</surname><given-names>IM</given-names></name><name name-style="western"><surname>Okumu</surname><given-names>M</given-names></name><name name-style="western"><surname>Machera</surname><given-names>P</given-names></name><name name-style="western"><surname>Wharton</surname><given-names>RA</given-names></name></person-group> (<year>2004</year>) <article-title>Insects associated with fruits of the <italic><tp:taxon-name><tp:taxon-name-part taxon-name-part-type="genus">Oleaceae</tp:taxon-name-part></tp:taxon-name></italic> (<tp:taxon-name><tp:taxon-name-part taxon-name-part-type="subclass">Asteridae</tp:taxon-name-part></tp:taxon-name>, <tp:taxon-name><tp:taxon-name-part taxon-name-part-type="order">Lamiales</tp:taxon-name-part></tp:taxon-name>) in Kenya, with special reference to the <tp:taxon-name><tp:taxon-name-part taxon-name-part-type="family">Tephritidae</tp:taxon-name-part></tp:taxon-name> (<tp:taxon-name><tp:taxon-name-part taxon-name-part-type="order">Diptera</tp:taxon-name-part></tp:taxon-name>).</article-title> In: <person-group><name name-style="western"><surname>Evenhuis</surname><given-names>NL</given-names></name><name name-style="western"><surname>Kaneshiro</surname><given-names>KY</given-names></name></person-group> (<role>Eds</role>) <issue-title>D. Elmo Hardy memorial volume: contributions to the systematics and evolution of Diptera.</issue-title> <source>Bishop Museum Bulletins in Entomology</source> <volume>12</volume>: <fpage>135</fpage>–<lpage>164</lpage>.</mixed-citation></ref><ref id="B85"><mixed-citation xmlns:xlink="http://www.w3.org/1999/xlink" xlink:type="simple">
          <person-group><name name-style="western"><surname>White</surname><given-names>IM</given-names></name></person-group> (<year>2006</year>) <article-title>Taxonomy of the <tp:taxon-name><tp:taxon-name-part taxon-name-part-type="subtribe">Dacina</tp:taxon-name-part></tp:taxon-name> (<tp:taxon-name><tp:taxon-name-part taxon-name-part-type="order">Diptera</tp:taxon-name-part></tp:taxon-name>: <tp:taxon-name><tp:taxon-name-part taxon-name-part-type="family">Tephritidae</tp:taxon-name-part></tp:taxon-name>) of Africa and the Middle East.</article-title> <source>African Entomology Memoir</source> <volume>2</volume>: <fpage>1</fpage>–<lpage>156</lpage>.</mixed-citation></ref></ref-list></tp:taxon-treatment>
