# Supplementary material for: First checklist of the fruit flies of Morocco, including new records (Diptera, Tephritidae)
Source: Zookeys. 2017 Sep 26;(702):137–71. doi: 10.3897/zookeys.702.13368 (PMC5673970; doi:10.3897/zookeys.702.13368)
Supplement: XML Treatment for Dacus frontalis [file zookeys.702.13368-treatment4.xml]

<!DOCTYPE tp:taxon-treatment
  PUBLIC "-//TaxonX//DTD Taxonomic Treatment Publishing DTD v0 20100105//EN" "tax-treatment-NSO.dtd">
<tp:taxon-treatment xmlns:tp="http://www.plazi.org/taxpub"><tp:treatment-meta><kwd-group><label>Taxon classification</label><kwd><named-content xmlns:xlink="http://www.w3.org/1999/xlink" content-type="kingdom">Animalia</named-content></kwd><kwd><named-content xmlns:xlink="http://www.w3.org/1999/xlink" content-type="order">Diptera</named-content></kwd><kwd><named-content xmlns:xlink="http://www.w3.org/1999/xlink" content-type="family">Tephritidae</named-content></kwd></kwd-group><mixed-citation publication-type="journal"><person-group><name><surname>Harym</surname><given-names>Younes El</given-names></name><name><surname>Belqat</surname><given-names>Boutaïna</given-names></name></person-group><article-title>First checklist of the fruit flies of Morocco, including new records (<tp:taxon-name><tp:taxon-name-part taxon-name-part-type="order">Diptera</tp:taxon-name-part></tp:taxon-name>, <tp:taxon-name><tp:taxon-name-part taxon-name-part-type="family">Tephritidae</tp:taxon-name-part></tp:taxon-name>)</article-title><source>Zookeys</source><day>26</day><month>9</month><year>2017</year><volume>2017</volume><issue>702</issue><fpage>137</fpage><lpage>171</lpage><pub-id pub-id-type="doi">10.3897/zookeys.702.13368</pub-id></mixed-citation></tp:treatment-meta><tp:nomenclature><tp:taxon-name>
                      <tp:taxon-name-part taxon-name-part-type="genus" reg="Dacus">Dacus</tp:taxon-name-part>
                      <tp:taxon-name-part taxon-name-part-type="species" reg="frontalis">frontalis</tp:taxon-name-part>
                    </tp:taxon-name><tp:taxon-authority>(Becker, 1922)</tp:taxon-authority></tp:nomenclature><tp:treatment-sec sec-type="New records" id="SECID0EN1CI"><title>New records.</title><p>Morocco, Anti Atlas: Oued Foum Ziguid (Douar Ouaiftoute), 1♂, 2♀♀, 01-VI-2015 (net sweeping); Oued Drâa (Ikhf Mezrou), 1♂, 1♀, 06-VI-2015 (net sweeping); Isdaoun, 2♂♂, 3♀♀, 07-VI-2015 (net sweeping). First record for Morocco.</p></tp:treatment-sec><tp:treatment-sec sec-type="distribution" id="SECID0ES1CI"><title>World distribution.</title><p>Algeria, Libya, Egypt, Angola, Benin, Botswana, Cape Verde Is., Congo, Eritrea, Kenya, Lesotho, Namibia, Saudi Arabia, South Africa, Sudan, Tanzania, Yemen, Zimbabwe (<xref ref-type="bibr" rid="B85">White 2006</xref>, <xref ref-type="bibr" rid="B87">White and Goodger 2009</xref>, <xref ref-type="bibr" rid="B9">De Meyer et al. 2013</xref>).</p></tp:treatment-sec><ref-list><ref id="B85"><mixed-citation xmlns:xlink="http://www.w3.org/1999/xlink" xlink:type="simple">
          <person-group><name name-style="western"><surname>White</surname><given-names>IM</given-names></name></person-group> (<year>2006</year>) <article-title>Taxonomy of the <tp:taxon-name><tp:taxon-name-part taxon-name-part-type="subtribe">Dacina</tp:taxon-name-part></tp:taxon-name> (<tp:taxon-name><tp:taxon-name-part taxon-name-part-type="order">Diptera</tp:taxon-name-part></tp:taxon-name>: <tp:taxon-name><tp:taxon-name-part taxon-name-part-type="family">Tephritidae</tp:taxon-name-part></tp:taxon-name>) of Africa and the Middle East.</article-title> <source>African Entomology Memoir</source> <volume>2</volume>: <fpage>1</fpage>–<lpage>156</lpage>.</mixed-citation></ref><ref id="B87"><mixed-citation xmlns:xlink="http://www.w3.org/1999/xlink" xlink:type="simple">
          <person-group><name name-style="western"><surname>White</surname><given-names>IM</given-names></name><name name-style="western"><surname>Goodger</surname><given-names>KFM</given-names></name></person-group> (<year>2009</year>) <article-title>African <italic><tp:taxon-name><tp:taxon-name-part taxon-name-part-type="genus">Dacus</tp:taxon-name-part></tp:taxon-name></italic> (<tp:taxon-name><tp:taxon-name-part taxon-name-part-type="order">Diptera</tp:taxon-name-part></tp:taxon-name>: <tp:taxon-name><tp:taxon-name-part taxon-name-part-type="family">Tephritidae</tp:taxon-name-part></tp:taxon-name>); new species and data, with particular reference to the Tel Aviv University collection.</article-title> <source>Zootaxa</source> <volume>2127</volume>: <fpage>1</fpage>–<lpage>49</lpage>.</mixed-citation></ref><ref id="B9"><mixed-citation xmlns:xlink="http://www.w3.org/1999/xlink" xlink:type="simple">
          <person-group><name name-style="western"><surname>De Meyer</surname><given-names>M</given-names></name><name name-style="western"><surname>White</surname><given-names>IM</given-names></name><name name-style="western"><surname>Goodger</surname><given-names>KFM</given-names></name></person-group> (<year>2013</year>) <article-title>Notes on the frugivorous fruit fly (<tp:taxon-name><tp:taxon-name-part taxon-name-part-type="order">Diptera</tp:taxon-name-part></tp:taxon-name>: <tp:taxon-name><tp:taxon-name-part taxon-name-part-type="family">Tephritidae</tp:taxon-name-part></tp:taxon-name>) fauna of western Africa, with description of a new <tp:taxon-name><tp:taxon-name-part taxon-name-part-type="genus">Dacus</tp:taxon-name-part></tp:taxon-name> species.</article-title> <source>European Journal of Taxonomy</source> <volume>50</volume>: <fpage>1</fpage>–<lpage>17</lpage>. doi: <ext-link xlink:type="simple" ext-link-type="doi" xlink:href="10.5852/ejt.2013.50">10.5852/ejt.2013.50</ext-link></mixed-citation></ref></ref-list></tp:taxon-treatment>
