# Supplementary material for: First checklist of the fruit flies of Morocco, including new records (Diptera, Tephritidae)
Source: Zookeys. 2017 Sep 26;(702):137–71. doi: 10.3897/zookeys.702.13368 (PMC5673970; doi:10.3897/zookeys.702.13368)
Supplement: XML Treatment for Oedaspis multifasciata [file zookeys.702.13368-treatment7.xml]

<!DOCTYPE tp:taxon-treatment
  PUBLIC "-//TaxonX//DTD Taxonomic Treatment Publishing DTD v0 20100105//EN" "tax-treatment-NSO.dtd">
<tp:taxon-treatment xmlns:tp="http://www.plazi.org/taxpub"><tp:treatment-meta><kwd-group><label>Taxon classification</label><kwd><named-content xmlns:xlink="http://www.w3.org/1999/xlink" content-type="kingdom">Animalia</named-content></kwd><kwd><named-content xmlns:xlink="http://www.w3.org/1999/xlink" content-type="order">Diptera</named-content></kwd><kwd><named-content xmlns:xlink="http://www.w3.org/1999/xlink" content-type="family">Tephritidae</named-content></kwd></kwd-group><mixed-citation publication-type="journal"><person-group><name><surname>Harym</surname><given-names>Younes El</given-names></name><name><surname>Belqat</surname><given-names>Boutaïna</given-names></name></person-group><article-title>First checklist of the fruit flies of Morocco, including new records (<tp:taxon-name><tp:taxon-name-part taxon-name-part-type="order">Diptera</tp:taxon-name-part></tp:taxon-name>, <tp:taxon-name><tp:taxon-name-part taxon-name-part-type="family">Tephritidae</tp:taxon-name-part></tp:taxon-name>)</article-title><source>Zookeys</source><day>26</day><month>9</month><year>2017</year><volume>2017</volume><issue>702</issue><fpage>137</fpage><lpage>171</lpage><pub-id pub-id-type="doi">10.3897/zookeys.702.13368</pub-id></mixed-citation></tp:treatment-meta><tp:nomenclature><tp:taxon-name>
                      <tp:taxon-name-part taxon-name-part-type="genus" reg="Oedaspis">Oedaspis</tp:taxon-name-part>
                      <tp:taxon-name-part taxon-name-part-type="species" reg="multifasciata">multifasciata</tp:taxon-name-part>
                    </tp:taxon-name><tp:taxon-authority>(Loew, 1850)</tp:taxon-authority></tp:nomenclature><tp:treatment-sec sec-type="Literature records" id="SECID0EGDDI"><title>Literature records.</title><p>Morocco, Middle Atlas: Itzer (<xref ref-type="bibr" rid="B78">Séguy 1953</xref>).</p></tp:treatment-sec><tp:treatment-sec sec-type="distribution" id="SECID0EQDDI"><title>World distribution.</title><p>Spain, France, Germany, Italy, Croatia, Austria, Ukraine (<xref ref-type="bibr" rid="B37">Korneyev 2002</xref>).</p></tp:treatment-sec><ref-list><ref id="B78"><mixed-citation xmlns:xlink="http://www.w3.org/1999/xlink" xlink:type="simple">
          <person-group><name name-style="western"><surname>Séguy</surname><given-names>E</given-names></name></person-group> (<year>1953</year>) <article-title>Diptères du Maroc. Encyclopédie Entomologique (B) II.</article-title> <source><tp:taxon-name><tp:taxon-name-part taxon-name-part-type="order">Diptera</tp:taxon-name-part></tp:taxon-name></source> <volume>11</volume>: <fpage>77</fpage>–<lpage>92</lpage>.</mixed-citation></ref><ref id="B37"><mixed-citation xmlns:xlink="http://www.w3.org/1999/xlink" xlink:type="simple">
          <person-group><name name-style="western"><surname>Korneyev</surname><given-names>VA</given-names></name></person-group> (<year>2002</year>) <article-title>New and little-known Eurasian <tp:taxon-name><tp:taxon-name-part taxon-name-part-type="tribe">Dithrycini</tp:taxon-name-part></tp:taxon-name> (<tp:taxon-name><tp:taxon-name-part taxon-name-part-type="order">Diptera</tp:taxon-name-part></tp:taxon-name>, <tp:taxon-name><tp:taxon-name-part taxon-name-part-type="family">Tephritidae</tp:taxon-name-part></tp:taxon-name>).</article-title> <source>Vestnik Zoologii</source> <volume>36</volume>(<issue>3</issue>): <fpage>3</fpage>–<lpage>13</lpage>.</mixed-citation></ref></ref-list></tp:taxon-treatment>
