# Supplementary material for: First checklist of the fruit flies of Morocco, including new records (Diptera, Tephritidae)
Source: Zookeys. 2017 Sep 26;(702):137–71. doi: 10.3897/zookeys.702.13368 (PMC5673970; doi:10.3897/zookeys.702.13368)
Supplement: XML Treatment for Myopites inulaedyssentericae [file zookeys.702.13368-treatment9.xml]

<!DOCTYPE tp:taxon-treatment
  PUBLIC "-//TaxonX//DTD Taxonomic Treatment Publishing DTD v0 20100105//EN" "tax-treatment-NSO.dtd">
<tp:taxon-treatment xmlns:tp="http://www.plazi.org/taxpub"><tp:treatment-meta><kwd-group><label>Taxon classification</label><kwd><named-content xmlns:xlink="http://www.w3.org/1999/xlink" content-type="kingdom">Animalia</named-content></kwd><kwd><named-content xmlns:xlink="http://www.w3.org/1999/xlink" content-type="order">Diptera</named-content></kwd><kwd><named-content xmlns:xlink="http://www.w3.org/1999/xlink" content-type="family">Tephritidae</named-content></kwd></kwd-group><mixed-citation publication-type="journal"><person-group><name><surname>Harym</surname><given-names>Younes El</given-names></name><name><surname>Belqat</surname><given-names>Boutaïna</given-names></name></person-group><article-title>First checklist of the fruit flies of Morocco, including new records (<tp:taxon-name><tp:taxon-name-part taxon-name-part-type="order">Diptera</tp:taxon-name-part></tp:taxon-name>, <tp:taxon-name><tp:taxon-name-part taxon-name-part-type="family">Tephritidae</tp:taxon-name-part></tp:taxon-name>)</article-title><source>Zookeys</source><day>26</day><month>9</month><year>2017</year><volume>2017</volume><issue>702</issue><fpage>137</fpage><lpage>171</lpage><pub-id pub-id-type="doi">10.3897/zookeys.702.13368</pub-id></mixed-citation></tp:treatment-meta><tp:nomenclature><tp:taxon-name>
                    <tp:taxon-name-part taxon-name-part-type="genus" reg="Myopites">Myopites</tp:taxon-name-part>
                    <tp:taxon-name-part taxon-name-part-type="species" reg="inulaedyssentericae">inulaedyssentericae</tp:taxon-name-part>
                  </tp:taxon-name><tp:taxon-authority>Blot, 1827</tp:taxon-authority></tp:nomenclature><tp:treatment-sec sec-type="New record" id="SECID0EOHDI"><title>New record.</title><p>Morocco, Rif: Affluent Tarmast, 1♂, 26-IV-2013; Aïn Afersiw, 1♀, 11-VI-2013 (net sweeping). First record for Morocco.</p></tp:treatment-sec><tp:treatment-sec sec-type="distribution" id="SECID0ETHDI"><title>World distribution.</title><p>Algeria, Great Britain, Estonia, France, Germany, Italy, Poland, Russia, Spain, Switzerland, Ukraine, Balkans, central Europe (<xref ref-type="bibr" rid="B13">Evstigneev 2011</xref>).</p></tp:treatment-sec><ref-list><ref id="B13"><mixed-citation xmlns:xlink="http://www.w3.org/1999/xlink" xlink:type="simple">
          <person-group><name name-style="western"><surname>Evstigneev</surname><given-names>DA</given-names></name></person-group> (<year>2011</year>) <article-title>The fruit flies of the tribe <tp:taxon-name><tp:taxon-name-part taxon-name-part-type="tribe">Myopitini</tp:taxon-name-part></tp:taxon-name> (<tp:taxon-name><tp:taxon-name-part taxon-name-part-type="order">Diptera</tp:taxon-name-part></tp:taxon-name>: <tp:taxon-name><tp:taxon-name-part taxon-name-part-type="family">Tephritidae</tp:taxon-name-part></tp:taxon-name>) of Ulyanovsk Region (Russia).</article-title> <source>Ukrainska Entomofaunistyka</source> <volume>2</volume>: <fpage>21</fpage>–<lpage>30</lpage></mixed-citation></ref></ref-list></tp:taxon-treatment>
