# Supplementary material for: First checklist of the fruit flies of Morocco, including new records (Diptera, Tephritidae)
Source: Zookeys. 2017 Sep 26;(702):137–71. doi: 10.3897/zookeys.702.13368 (PMC5673970; doi:10.3897/zookeys.702.13368)
Supplement: XML Treatment for Urophora mauritanica [file zookeys.702.13368-treatment12.xml]

<!DOCTYPE tp:taxon-treatment
  PUBLIC "-//TaxonX//DTD Taxonomic Treatment Publishing DTD v0 20100105//EN" "tax-treatment-NSO.dtd">
<tp:taxon-treatment xmlns:tp="http://www.plazi.org/taxpub"><tp:treatment-meta><kwd-group><label>Taxon classification</label><kwd><named-content xmlns:xlink="http://www.w3.org/1999/xlink" content-type="kingdom">Animalia</named-content></kwd><kwd><named-content xmlns:xlink="http://www.w3.org/1999/xlink" content-type="order">Diptera</named-content></kwd><kwd><named-content xmlns:xlink="http://www.w3.org/1999/xlink" content-type="family">Tephritidae</named-content></kwd></kwd-group><mixed-citation publication-type="journal"><person-group><name><surname>Harym</surname><given-names>Younes El</given-names></name><name><surname>Belqat</surname><given-names>Boutaïna</given-names></name></person-group><article-title>First checklist of the fruit flies of Morocco, including new records (<tp:taxon-name><tp:taxon-name-part taxon-name-part-type="order">Diptera</tp:taxon-name-part></tp:taxon-name>, <tp:taxon-name><tp:taxon-name-part taxon-name-part-type="family">Tephritidae</tp:taxon-name-part></tp:taxon-name>)</article-title><source>Zookeys</source><day>26</day><month>9</month><year>2017</year><volume>2017</volume><issue>702</issue><fpage>137</fpage><lpage>171</lpage><pub-id pub-id-type="doi">10.3897/zookeys.702.13368</pub-id></mixed-citation></tp:treatment-meta><tp:nomenclature><tp:taxon-name>
                      <tp:taxon-name-part taxon-name-part-type="genus" reg="Urophora">Urophora</tp:taxon-name-part>
                      <tp:taxon-name-part taxon-name-part-type="species" reg="mauritanica">mauritanica</tp:taxon-name-part>
                    </tp:taxon-name><tp:taxon-authority>(Macquart, 1851)</tp:taxon-authority></tp:nomenclature><tp:treatment-sec sec-type="Literature records" id="SECID0EBPDI"><title>Literature records.</title><p>Morocco, High Atlas: Imi N’Takandout, Dar Kaid M’tougui (<xref ref-type="bibr" rid="B73">Séguy 1930</xref>), Ito (<xref ref-type="bibr" rid="B90">White and Korneyev 1989</xref>). First record for the Anti Atlas.</p></tp:treatment-sec><tp:treatment-sec sec-type="New records" id="SECID0EPPDI"><title>New records.</title><p>Morocco, Anti Atlas: Airport Sidi Ifni, 1♀, 17-V-2015; Oued Tata, 5♂♂, 29-V-2015 (net sweeping); Oued Tata, 12♂♂, 8♀♀, 06-VI-2015 (reared); Douar Tighrimt, 3♂♂, 29-V-2015; Imzine, 3♂♂, 1♀, 30-V-2015; Jnane Makadir, 1♀, 03-VI-2015; Oued Ouarzazate, 2♂♂, 12-VI-2015 (net sweeping)- 25♂♂, 14♀♀, 28-VI-2015- 7♂♂, 2♀♀, 01-VII-2015 (reared).</p></tp:treatment-sec><tp:treatment-sec sec-type="host" id="SECID0EUPDI"><title>Host plant.</title><p>
                      <italic><tp:taxon-name><tp:taxon-name-part taxon-name-part-type="genus" reg="Centaurea">Centaurea</tp:taxon-name-part> <tp:taxon-name-part taxon-name-part-type="species" reg="calcitrapa">calcitrapa</tp:taxon-name-part></tp:taxon-name></italic> L. (Fig. <xref ref-type="fig" rid="F4">3</xref>) from which the specimens were reared.</p><fig id="F4" position="float" orientation="portrait"><label>Figure 3.</label><caption><p>
                          <italic><tp:taxon-name><tp:taxon-name-part taxon-name-part-type="genus" reg="Centaurea">Centaurea</tp:taxon-name-part> <tp:taxon-name-part taxon-name-part-type="species" reg="calcitrapa">calcitrapa</tp:taxon-name-part></tp:taxon-name></italic> L., host plant of <italic><tp:taxon-name><tp:taxon-name-part taxon-name-part-type="genus" reg="Urophora">Urophora</tp:taxon-name-part> <tp:taxon-name-part taxon-name-part-type="species" reg="mauritanica">mauritanica</tp:taxon-name-part></tp:taxon-name></italic>, <italic><tp:taxon-name><tp:taxon-name-part taxon-name-part-type="genus" reg="Chaetorellia">Chaetorellia</tp:taxon-name-part> <tp:taxon-name-part taxon-name-part-type="species" reg="conjuncta">conjuncta</tp:taxon-name-part></tp:taxon-name></italic> and <italic><tp:taxon-name><tp:taxon-name-part taxon-name-part-type="genus" reg="Terellia">Terellia</tp:taxon-name-part> <tp:taxon-name-part taxon-name-part-type="species" reg="virens">virens</tp:taxon-name-part></tp:taxon-name></italic>.</p></caption><graphic xmlns:xlink="http://www.w3.org/1999/xlink" xlink:href="zookeys-702-137-g004.jpg" position="float" orientation="portrait" xlink:type="simple" id="oo_157945.jpg"/></fig></tp:treatment-sec><tp:treatment-sec sec-type="distribution" id="SECID0ECSDI"><title>World distribution.</title><p>Algeria, Libya, Albania, Azerbaijan, Bulgaria, Cyprus, Czech Rep., France, Greece, Iran, Israel, Italy, Jordan, Kazakhstan, Lebanon, Macedonia, Malta, Moldova, Russia, Spain, Tajikistan, Turkey, Turkmenistan, Ukraine, Uzbekistan (<xref ref-type="bibr" rid="B90">White and Korneyev 1989</xref>, <xref ref-type="bibr" rid="B44">Korneyev and White 1996</xref>, <xref ref-type="bibr" rid="B45">1999</xref>, <xref ref-type="bibr" rid="B65">Norrbom et al. 1999</xref>, <xref ref-type="bibr" rid="B20">Gharali et al. 2005</xref>, <xref ref-type="bibr" rid="B33">Khaghaninia and Gharajedaghi 2012</xref>).</p></tp:treatment-sec><ref-list><ref id="B73"><mixed-citation xmlns:xlink="http://www.w3.org/1999/xlink" xlink:type="simple">
          <person-group><name name-style="western"><surname>Séguy</surname><given-names>E</given-names></name></person-group> (<year>1930</year>) <article-title>Contribution à l'étude des Diptères du Maroc.</article-title> <source>Mémoire de la Société des Sciences Naturelles et Physique du Maroc</source> <volume>24</volume>: <fpage>1</fpage>–<lpage>206</lpage>.</mixed-citation></ref><ref id="B90"><mixed-citation xmlns:xlink="http://www.w3.org/1999/xlink" xlink:type="simple">
          <person-group><name name-style="western"><surname>White</surname><given-names>IM</given-names></name><name name-style="western"><surname>Korneyev</surname><given-names>VA</given-names></name></person-group> (<year>1989</year>) A revision of the Western Palearctic species of <italic><tp:taxon-name><tp:taxon-name-part taxon-name-part-type="genus">Urophora</tp:taxon-name-part></tp:taxon-name></italic> Robineau-Desvoidy (<tp:taxon-name><tp:taxon-name-part taxon-name-part-type="order">Diptera</tp:taxon-name-part></tp:taxon-name> <tp:taxon-name><tp:taxon-name-part taxon-name-part-type="family">Tephritidae</tp:taxon-name-part></tp:taxon-name>) Systematic Entomology 14: 327–374. <ext-link xlink:type="simple" ext-link-type="doi" xlink:href="10.1017/S0007485300018459">https://doi.org/10.1017/S0007485300018459</ext-link></mixed-citation></ref><ref id="B44"><mixed-citation xmlns:xlink="http://www.w3.org/1999/xlink" xlink:type="simple">
          <person-group><name name-style="western"><surname>Korneyev</surname><given-names>VA</given-names></name><name name-style="western"><surname>White</surname><given-names>IM</given-names></name></person-group> (<year>1996</year>) <article-title>Fruit flies of the genus <italic><tp:taxon-name><tp:taxon-name-part taxon-name-part-type="genus">Urophora</tp:taxon-name-part></tp:taxon-name></italic> R.-D. (<tp:taxon-name><tp:taxon-name-part taxon-name-part-type="order">Diptera</tp:taxon-name-part></tp:taxon-name>: <tp:taxon-name><tp:taxon-name-part taxon-name-part-type="family">Tephritidae</tp:taxon-name-part></tp:taxon-name>) of Eastern Palaearctic.</article-title> <source>Entomological Review</source> <volume>76</volume>: <fpage>499</fpage>–<lpage>513</lpage>.</mixed-citation></ref><ref id="B45"><mixed-citation xmlns:xlink="http://www.w3.org/1999/xlink" xlink:type="simple">
          <person-group><name name-style="western"><surname>Korneyev</surname><given-names>VA</given-names></name><name name-style="western"><surname>White</surname><given-names>IM</given-names></name></person-group> (<year>1999</year>) <article-title>Fruit flies of Genus <italic><tp:taxon-name><tp:taxon-name-part taxon-name-part-type="genus">Urophora</tp:taxon-name-part></tp:taxon-name></italic> RD. (<tp:taxon-name><tp:taxon-name-part taxon-name-part-type="order">Diptera</tp:taxon-name-part></tp:taxon-name>: <tp:taxon-name><tp:taxon-name-part taxon-name-part-type="family">Tephritidae</tp:taxon-name-part></tp:taxon-name>) of East Palaearctic. III. Key to Palaearctic Species.</article-title> <source>Entomologicheskoe Obozrenie</source> <volume>78</volume>(<issue>2</issue>): <fpage>464</fpage>–<lpage>482</lpage>.</mixed-citation></ref><ref id="B65"><mixed-citation xmlns:xlink="http://www.w3.org/1999/xlink" xlink:type="simple">
          <person-group><name name-style="western"><surname>Norrbom</surname><given-names>AL</given-names></name><name name-style="western"><surname>Carroll</surname><given-names>LE</given-names></name><name name-style="western"><surname>Thompson</surname><given-names>RC</given-names></name><name name-style="western"><surname>White</surname><given-names>IM</given-names></name><name name-style="western"><surname>Freidberg</surname><given-names>A</given-names></name></person-group> (<year>1999</year>) <article-title>Systematic database of names.</article-title> In: <person-group><name name-style="western"><surname>Thompson</surname><given-names>FC</given-names></name></person-group> (<role>Ed.</role>) <issue-title>Fruit Fly Expert Identification System and Systematic Information Database.</issue-title> <source>Myia</source> <volume>9</volume>: <fpage>65</fpage>–<lpage>251</lpage>.</mixed-citation></ref><ref id="B20"><mixed-citation xmlns:xlink="http://www.w3.org/1999/xlink" xlink:type="simple">
          <person-group><name name-style="western"><surname>Gharali</surname><given-names>B</given-names></name><name name-style="western"><surname>Merz</surname><given-names>B</given-names></name><name name-style="western"><surname>Lotfalizadeh</surname><given-names>HD</given-names></name></person-group> (<year>2005</year>) <article-title>Report of <italic><tp:taxon-name><tp:taxon-name-part taxon-name-part-type="genus">Urophora</tp:taxon-name-part> <tp:taxon-name-part taxon-name-part-type="species">terebrans</tp:taxon-name-part></tp:taxon-name></italic> (Loew, 1850) (<tp:taxon-name><tp:taxon-name-part taxon-name-part-type="order">Diptera</tp:taxon-name-part></tp:taxon-name>: <tp:taxon-name><tp:taxon-name-part taxon-name-part-type="family">Tephritidae</tp:taxon-name-part></tp:taxon-name>) on Centurea from Iran.</article-title> <source>Entomology and Phytopathology</source> <volume>72</volume>(<issue>2</issue>): <fpage>39</fpage>–<lpage>39</lpage>.</mixed-citation></ref><ref id="B33"><mixed-citation xmlns:xlink="http://www.w3.org/1999/xlink" xlink:type="simple">
          <person-group><name name-style="western"><surname>Khaghaninia</surname><given-names>S</given-names></name><name name-style="western"><surname>Gharajedaghi</surname><given-names>Y</given-names></name></person-group> (<year>2012</year>) <article-title>Faunistic study of the fruit flies (<tp:taxon-name><tp:taxon-name-part taxon-name-part-type="order">Diptera</tp:taxon-name-part></tp:taxon-name>: <tp:taxon-name><tp:taxon-name-part taxon-name-part-type="family">Tephritidae</tp:taxon-name-part></tp:taxon-name>) of Kandovan valley with a new record for Iran.</article-title> <source>Munis Entomology and Zoology</source> <volume>7</volume>(<issue>2</issue>): <fpage>950</fpage>–<lpage>956</lpage>.</mixed-citation></ref></ref-list></tp:taxon-treatment>
