# Supplementary material for: First checklist of the fruit flies of Morocco, including new records (Diptera, Tephritidae)
Source: Zookeys. 2017 Sep 26;(702):137–71. doi: 10.3897/zookeys.702.13368 (PMC5673970; doi:10.3897/zookeys.702.13368)
Supplement: XML Treatment for Urophora solstitialis [file zookeys.702.13368-treatment14.xml]

<!DOCTYPE tp:taxon-treatment
  PUBLIC "-//TaxonX//DTD Taxonomic Treatment Publishing DTD v0 20100105//EN" "tax-treatment-NSO.dtd">
<tp:taxon-treatment xmlns:tp="http://www.plazi.org/taxpub"><tp:treatment-meta><kwd-group><label>Taxon classification</label><kwd><named-content xmlns:xlink="http://www.w3.org/1999/xlink" content-type="kingdom">Animalia</named-content></kwd><kwd><named-content xmlns:xlink="http://www.w3.org/1999/xlink" content-type="order">Diptera</named-content></kwd><kwd><named-content xmlns:xlink="http://www.w3.org/1999/xlink" content-type="family">Tephritidae</named-content></kwd></kwd-group><mixed-citation publication-type="journal"><person-group><name><surname>Harym</surname><given-names>Younes El</given-names></name><name><surname>Belqat</surname><given-names>Boutaïna</given-names></name></person-group><article-title>First checklist of the fruit flies of Morocco, including new records (<tp:taxon-name><tp:taxon-name-part taxon-name-part-type="order">Diptera</tp:taxon-name-part></tp:taxon-name>, <tp:taxon-name><tp:taxon-name-part taxon-name-part-type="family">Tephritidae</tp:taxon-name-part></tp:taxon-name>)</article-title><source>Zookeys</source><day>26</day><month>9</month><year>2017</year><volume>2017</volume><issue>702</issue><fpage>137</fpage><lpage>171</lpage><pub-id pub-id-type="doi">10.3897/zookeys.702.13368</pub-id></mixed-citation></tp:treatment-meta><tp:nomenclature><tp:taxon-name>
                      <tp:taxon-name-part taxon-name-part-type="genus" reg="Urophora">Urophora</tp:taxon-name-part>
                      <tp:taxon-name-part taxon-name-part-type="species" reg="solstitialis">solstitialis</tp:taxon-name-part>
                    </tp:taxon-name><tp:taxon-authority>Linnaeus, 1758</tp:taxon-authority></tp:nomenclature><tp:treatment-sec sec-type="Literature record" id="SECID0E5VDI"><title>Literature record.</title><p>Morocco, High Atlas: Haute Reraya (<xref ref-type="bibr" rid="B73">Séguy 1930</xref>).</p></tp:treatment-sec><tp:treatment-sec sec-type="distribution" id="SECID0EIWDI"><title>World distribution.</title><p>Tunisia, Great Britain, Eastern Scandianvia to Kazakhstan, China, France, Italy, Switzerland, Turkey, Iran, Armenia, Moldova, Poland, Russia, Ukraine, North America, Australia, New Zealand (<xref ref-type="bibr" rid="B45">Korneyev and White 1999</xref>, <xref ref-type="bibr" rid="B32">Heřman and Dirlbek 2006</xref>, <xref ref-type="bibr" rid="B13">Evstigneev 2011</xref>).</p></tp:treatment-sec><ref-list><ref id="B73"><mixed-citation xmlns:xlink="http://www.w3.org/1999/xlink" xlink:type="simple">
          <person-group><name name-style="western"><surname>Séguy</surname><given-names>E</given-names></name></person-group> (<year>1930</year>) <article-title>Contribution à l'étude des Diptères du Maroc.</article-title> <source>Mémoire de la Société des Sciences Naturelles et Physique du Maroc</source> <volume>24</volume>: <fpage>1</fpage>–<lpage>206</lpage>.</mixed-citation></ref><ref id="B45"><mixed-citation xmlns:xlink="http://www.w3.org/1999/xlink" xlink:type="simple">
          <person-group><name name-style="western"><surname>Korneyev</surname><given-names>VA</given-names></name><name name-style="western"><surname>White</surname><given-names>IM</given-names></name></person-group> (<year>1999</year>) <article-title>Fruit flies of Genus <italic><tp:taxon-name><tp:taxon-name-part taxon-name-part-type="genus">Urophora</tp:taxon-name-part></tp:taxon-name></italic> RD. (<tp:taxon-name><tp:taxon-name-part taxon-name-part-type="order">Diptera</tp:taxon-name-part></tp:taxon-name>: <tp:taxon-name><tp:taxon-name-part taxon-name-part-type="family">Tephritidae</tp:taxon-name-part></tp:taxon-name>) of East Palaearctic. III. Key to Palaearctic Species.</article-title> <source>Entomologicheskoe Obozrenie</source> <volume>78</volume>(<issue>2</issue>): <fpage>464</fpage>–<lpage>482</lpage>.</mixed-citation></ref><ref id="B32"><mixed-citation xmlns:xlink="http://www.w3.org/1999/xlink" xlink:type="simple">
          <person-group><name name-style="western"><surname>Heřman</surname><given-names>P</given-names></name><name name-style="western"><surname>Dirlbek</surname><given-names>J</given-names></name></person-group> (<year>2006</year>) <article-title>Contribution to the knowledge of the fruit fly fauna of Algeria, Morocco and Tunisia (<tp:taxon-name><tp:taxon-name-part taxon-name-part-type="order">Diptera</tp:taxon-name-part></tp:taxon-name>: <tp:taxon-name><tp:taxon-name-part taxon-name-part-type="family">Tephritidae</tp:taxon-name-part></tp:taxon-name>).</article-title> In: <person-group><name name-style="western"><surname>Kinkorová</surname><given-names>J</given-names></name></person-group> (<role>Ed.</role>) <issue-title>Dipterologica Bohemoslovaca.</issue-title> <source>13. Acta Universitatis <tp:taxon-name><tp:taxon-name-part taxon-name-part-type="subfamily">Carolinae</tp:taxon-name-part></tp:taxon-name> Biologica 50(1-2)</source>, <fpage>53</fpage>–<lpage>56</lpage>.</mixed-citation></ref><ref id="B13"><mixed-citation xmlns:xlink="http://www.w3.org/1999/xlink" xlink:type="simple">
          <person-group><name name-style="western"><surname>Evstigneev</surname><given-names>DA</given-names></name></person-group> (<year>2011</year>) <article-title>The fruit flies of the tribe <tp:taxon-name><tp:taxon-name-part taxon-name-part-type="tribe">Myopitini</tp:taxon-name-part></tp:taxon-name> (<tp:taxon-name><tp:taxon-name-part taxon-name-part-type="order">Diptera</tp:taxon-name-part></tp:taxon-name>: <tp:taxon-name><tp:taxon-name-part taxon-name-part-type="family">Tephritidae</tp:taxon-name-part></tp:taxon-name>) of Ulyanovsk Region (Russia).</article-title> <source>Ukrainska Entomofaunistyka</source> <volume>2</volume>: <fpage>21</fpage>–<lpage>30</lpage></mixed-citation></ref></ref-list></tp:taxon-treatment>
