# Supplementary material for: First checklist of the fruit flies of Morocco, including new records (Diptera, Tephritidae)
Source: Zookeys. 2017 Sep 26;(702):137–71. doi: 10.3897/zookeys.702.13368 (PMC5673970; doi:10.3897/zookeys.702.13368)
Supplement: XML Treatment for Ensina sonchi [file zookeys.702.13368-treatment15.xml]

<!DOCTYPE tp:taxon-treatment
  PUBLIC "-//TaxonX//DTD Taxonomic Treatment Publishing DTD v0 20100105//EN" "tax-treatment-NSO.dtd">
<tp:taxon-treatment xmlns:tp="http://www.plazi.org/taxpub"><tp:treatment-meta><kwd-group><label>Taxon classification</label><kwd><named-content xmlns:xlink="http://www.w3.org/1999/xlink" content-type="kingdom">Animalia</named-content></kwd><kwd><named-content xmlns:xlink="http://www.w3.org/1999/xlink" content-type="order">Diptera</named-content></kwd><kwd><named-content xmlns:xlink="http://www.w3.org/1999/xlink" content-type="family">Tephritidae</named-content></kwd></kwd-group><mixed-citation publication-type="journal"><person-group><name><surname>Harym</surname><given-names>Younes El</given-names></name><name><surname>Belqat</surname><given-names>Boutaïna</given-names></name></person-group><article-title>First checklist of the fruit flies of Morocco, including new records (<tp:taxon-name><tp:taxon-name-part taxon-name-part-type="order">Diptera</tp:taxon-name-part></tp:taxon-name>, <tp:taxon-name><tp:taxon-name-part taxon-name-part-type="family">Tephritidae</tp:taxon-name-part></tp:taxon-name>)</article-title><source>Zookeys</source><day>26</day><month>9</month><year>2017</year><volume>2017</volume><issue>702</issue><fpage>137</fpage><lpage>171</lpage><pub-id pub-id-type="doi">10.3897/zookeys.702.13368</pub-id></mixed-citation></tp:treatment-meta><tp:nomenclature><tp:taxon-name>
                    <tp:taxon-name-part taxon-name-part-type="genus" reg="Ensina">Ensina</tp:taxon-name-part>
                    <tp:taxon-name-part taxon-name-part-type="species" reg="sonchi">sonchi</tp:taxon-name-part>
                  </tp:taxon-name><tp:taxon-authority>(Linnaeus, 1767)</tp:taxon-authority></tp:nomenclature><tp:treatment-sec sec-type="New records" id="SECID0ETYDI"><title>New records.</title><p>Morocco, Rif: Ksar Rimal, 5♂♂, 2♀♀, 05-VI-2013- Douar Tizga, 1♂, 25-VI-2014- Oued El Kebir, 1♀, 31-V-2015. Middle Atlas: Sensla, 1♂, 14-VII-2016 (net sweeping). Anti Atlas: Oued Massa (Pont Aghbalou), 1♀, 12-V-2015 (net sweeping); Centre Sidi Ouassay, 1♂, 12-V-2015; Aïn Boharroch, 1♀, 13-XII-2015; Atbane, 1♀, 14-V-2015; Oued Tamanarne, 1♂, 26-V-2015; Oued Drâa (Tahtah), 6♂♂, 7♀♀, 03-VI-2015; Jnane Makadir, 3♂♂, 1♀, 03-VI-2015; Kasbah Asma, 16♂♂, 13♀♀, 04-VI-2015 (net sweeping)- 7♂♂, 13♀♀, 10-VI-2015 (reared); Aït Aissa O Brahim, 1♀, 05-VI-2015; Oued Ziz (Pont Errachidia), 2♂♂, 2♀♀, 09-VI-2015; Oued Ouarzazate, 4♂♂, 2♀♀, 12-VI-2015 (net sweeping). First record for Morocco.</p></tp:treatment-sec><tp:treatment-sec sec-type="host" id="SECID0EYYDI"><title>Host plants.</title><p>Flower heads of <italic><tp:taxon-name><tp:taxon-name-part taxon-name-part-type="genus" reg="Hypochaeris">Hypochaeris</tp:taxon-name-part> <tp:taxon-name-part taxon-name-part-type="species" reg="radicata">radicata</tp:taxon-name-part></tp:taxon-name></italic> L. (Fig. <xref ref-type="fig" rid="F5">4</xref>) from which the specimens were reared.</p><fig id="F5" position="float" orientation="portrait"><label>Figure 4.</label><caption><p>
                        <italic><tp:taxon-name><tp:taxon-name-part taxon-name-part-type="genus" reg="Hypochaeris">Hypochaeris</tp:taxon-name-part></tp:taxon-name></italic> sp., host plant of <italic><tp:taxon-name><tp:taxon-name-part taxon-name-part-type="genus" reg="Ensina">Ensina</tp:taxon-name-part> <tp:taxon-name-part taxon-name-part-type="species" reg="sonchi">sonchi</tp:taxon-name-part></tp:taxon-name></italic>.</p></caption><graphic xmlns:xlink="http://www.w3.org/1999/xlink" xlink:href="zookeys-702-137-g005.jpg" position="float" orientation="portrait" xlink:type="simple" id="oo_157946.jpg"/></fig></tp:treatment-sec><tp:treatment-sec sec-type="distribution" id="SECID0EM1DI"><title>World distribution.</title><p>South to North Africa, Great Britain, Scandinavia, Andorra, Czech Rep., France, Germany, Iran, Poland, Portugal, Spain, Sweden, Switzerland, Turkey, Ukraine, Saudi Arabia, Japan, Korea, India, Ethiopia, Taiwan, Philippines, Hawaii (<xref ref-type="bibr" rid="B86">White and Elson-Harris 1992</xref>, <xref ref-type="bibr" rid="B57">Merz and Dawah 2005</xref>, <xref ref-type="bibr" rid="B32">Heřman and Dirlbek 2006</xref>, Gharajedaghi et al. 2012).</p></tp:treatment-sec><ref-list><ref id="B86"><mixed-citation xmlns:xlink="http://www.w3.org/1999/xlink" xlink:type="simple">
          <person-group><name name-style="western"><surname>White</surname><given-names>IM</given-names></name><name name-style="western"><surname>Elson-Harris</surname><given-names>MM</given-names></name></person-group> (<year>1992</year>) <source>Fruit flies of economic significance: their identification and bionomics.</source> <publisher-name>CAB International</publisher-name>, <publisher-loc>Wallingford, Oxon, UK and the Australian Center for Agricultural Research, Canberra, Australia</publisher-loc>, <size units="page">601 pp</size>.</mixed-citation></ref><ref id="B57"><mixed-citation xmlns:xlink="http://www.w3.org/1999/xlink" xlink:type="simple">
          <person-group><name name-style="western"><surname>Merz</surname><given-names>B</given-names></name><name name-style="western"><surname>Dawah</surname><given-names>A</given-names></name></person-group> (<year>2005</year>) Fruit flies (<tp:taxon-name><tp:taxon-name-part taxon-name-part-type="order">Diptera</tp:taxon-name-part></tp:taxon-name>, <tp:taxon-name><tp:taxon-name-part taxon-name-part-type="family">Tephritidae</tp:taxon-name-part></tp:taxon-name>) from Saudi Arabia, with descriptions of a new genus and six new species, Revue Suisse de Zoologie 112(4): 983–1028. <ext-link xlink:type="simple" ext-link-type="doi" xlink:href="10.5962/bhl.part.80334">https://doi.org/10.5962/bhl.part.80334</ext-link></mixed-citation></ref><ref id="B32"><mixed-citation xmlns:xlink="http://www.w3.org/1999/xlink" xlink:type="simple">
          <person-group><name name-style="western"><surname>Heřman</surname><given-names>P</given-names></name><name name-style="western"><surname>Dirlbek</surname><given-names>J</given-names></name></person-group> (<year>2006</year>) <article-title>Contribution to the knowledge of the fruit fly fauna of Algeria, Morocco and Tunisia (<tp:taxon-name><tp:taxon-name-part taxon-name-part-type="order">Diptera</tp:taxon-name-part></tp:taxon-name>: <tp:taxon-name><tp:taxon-name-part taxon-name-part-type="family">Tephritidae</tp:taxon-name-part></tp:taxon-name>).</article-title> In: <person-group><name name-style="western"><surname>Kinkorová</surname><given-names>J</given-names></name></person-group> (<role>Ed.</role>) <issue-title>Dipterologica Bohemoslovaca.</issue-title> <source>13. Acta Universitatis <tp:taxon-name><tp:taxon-name-part taxon-name-part-type="subfamily">Carolinae</tp:taxon-name-part></tp:taxon-name> Biologica 50(1-2)</source>, <fpage>53</fpage>–<lpage>56</lpage>.</mixed-citation></ref></ref-list></tp:taxon-treatment>
