# Supplementary material for: First checklist of the fruit flies of Morocco, including new records (Diptera, Tephritidae)
Source: Zookeys. 2017 Sep 26;(702):137–71. doi: 10.3897/zookeys.702.13368 (PMC5673970; doi:10.3897/zookeys.702.13368)
Supplement: XML Treatment for Acanthiophilus helianthi [file zookeys.702.13368-treatment20.xml]

<!DOCTYPE tp:taxon-treatment
  PUBLIC "-//TaxonX//DTD Taxonomic Treatment Publishing DTD v0 20100105//EN" "tax-treatment-NSO.dtd">
<tp:taxon-treatment xmlns:tp="http://www.plazi.org/taxpub"><tp:treatment-meta><kwd-group><label>Taxon classification</label><kwd><named-content xmlns:xlink="http://www.w3.org/1999/xlink" content-type="kingdom">Animalia</named-content></kwd><kwd><named-content xmlns:xlink="http://www.w3.org/1999/xlink" content-type="order">Diptera</named-content></kwd><kwd><named-content xmlns:xlink="http://www.w3.org/1999/xlink" content-type="family">Tephritidae</named-content></kwd></kwd-group><mixed-citation publication-type="journal"><person-group><name><surname>Harym</surname><given-names>Younes El</given-names></name><name><surname>Belqat</surname><given-names>Boutaïna</given-names></name></person-group><article-title>First checklist of the fruit flies of Morocco, including new records (<tp:taxon-name><tp:taxon-name-part taxon-name-part-type="order">Diptera</tp:taxon-name-part></tp:taxon-name>, <tp:taxon-name><tp:taxon-name-part taxon-name-part-type="family">Tephritidae</tp:taxon-name-part></tp:taxon-name>)</article-title><source>Zookeys</source><day>26</day><month>9</month><year>2017</year><volume>2017</volume><issue>702</issue><fpage>137</fpage><lpage>171</lpage><pub-id pub-id-type="doi">10.3897/zookeys.702.13368</pub-id></mixed-citation></tp:treatment-meta><tp:nomenclature><tp:taxon-name>
                    <tp:taxon-name-part taxon-name-part-type="genus" reg="Acanthiophilus">Acanthiophilus</tp:taxon-name-part>
                    <tp:taxon-name-part taxon-name-part-type="species" reg="helianthi">helianthi</tp:taxon-name-part>
                  </tp:taxon-name><tp:taxon-authority>(Rossi, 1794)</tp:taxon-authority></tp:nomenclature><tp:treatment-sec sec-type="Literature records" id="SECID0EUIAK"><title>Literature records.</title><p>Morocco, Rif: around Tangier (<xref ref-type="bibr" rid="B3">Becker and Stein 1913</xref>, <xref ref-type="bibr" rid="B73">Séguy 1930</xref>), Middle Atlas (<xref ref-type="bibr" rid="B73">Séguy 1930</xref>), Anti Atlas: Goulimine, Foum el Hassan, Alnif, Tarfaia, Boufarik (<xref ref-type="bibr" rid="B77">Séguy 1949</xref>).</p></tp:treatment-sec><tp:treatment-sec sec-type="New sites" id="SECID0EKJAK"><title>New sites.</title><p>Morocco, Rif: Oued Zinat, 1♀, 27-IV-2012; Ksar Rimal, 1♀, 10-V-2013; Oued Derdara, 1♀, 24-V-2013; Affluent Tarmast, 1♂, 26-VI-2013; Daya El Birdiyel, 1♀, 27-VI-2013; Oued Azila, 1♂, 27-VI-2013; Daya Jbel Zemzem, 1♂, 23-IV-2014; Oued Boumarouil, 2♂♂, 1♀, 10-V-2014; Douar Abou Boubnar (Marabout Sidi Gile), 1♀, 18-V-2014; El Haouta, 1♂, 18-VI-2014; Oued Maâza (Tarik El Ouasâa), 1♀, 19-VI-2014- 1♀, 18-IV-2015; Douar Tizga, 1♂, 25-VI-2014; Daya Afrate, 1♀, 18-IV-2015; Oued Mezine, 1♂, 18-IV-2015; Aïn El Malâab, 1♂, 1♀, 21-IV-2015; Oued Jnane Niche, 1♀, 25-IV-2015. Middle Atlas: Oued Oum Er Rbia, 1♂, 14-VII-2016. Anti Atlas: Centre Sidi Ouassay, 1♂, 2♀♀, 12-V-2015; Avant Sidi Binzarne, 1♀, 12-V-2015; Route Bab El Khemis, 1♂, 1♀, 14-V-2015; Airport Sidi Ifni, 22♂♂, 22♀♀, 17-V-2015; Oued Tisla, 1♀, 24-V-2015; Oued Sayad, 1♀, 25-V-2015; Oued Tamanarne, 1♂, 1♀, 26-V-2015; Oued Foum Ziguid (Douar Ouaiftoute), 1♂, 1♀, 01-VI-2015; Jnane Makadir, 2♂♂, 4♀♀, 03-VI-2015; Douar Rggaga, 1♀, 05-VI-2015; Oued Tinghir, 1♂, 1♀, 11-VI-2015; Oued Ouarzazate, 12♂♂, 6♀♀, 12-VI-2015 (net sweeping).</p></tp:treatment-sec><tp:treatment-sec sec-type="distribution" id="SECID0EPJAK"><title>World distribution.</title><p>Algeria, Tunisia, Albania, Andorra, Austria, Balearic Is., Belgium, Great Britain, Bulgaria, Corsica, Cyprus, Czech Rep., France, Germany, Greece, Hungary, Italy, Malta, Moldova, Netherlands, Norway, Poland, Portugal, Romania, Russia, Sardinia, Sicily, Slovakia, Spain, Switzerland, Ukraine, Turkey, Central Asia, Mongolia, China, Madeira, Canary Islands, Ethiopia, Kenya, Sudan, Afghanistan, Iran, Israel, Kazakhstan, Kyrgyzstan, Lebanon, Saudi Arabia, United Arab Emirates, Syria, India, Nepal, Pakistan, Thailand (<xref ref-type="bibr" rid="B73">Séguy 1930</xref>, <xref ref-type="bibr" rid="B58">Merz and Korneyev 2004</xref>, <xref ref-type="bibr" rid="B32">Heřman and Dirlbek 2006</xref>, <xref ref-type="bibr" rid="B6">David and Ramani 2011</xref>, <xref ref-type="bibr" rid="B56">Merz 2011</xref>).</p></tp:treatment-sec><ref-list><ref id="B3"><mixed-citation xmlns:xlink="http://www.w3.org/1999/xlink" xlink:type="simple">
          <person-group><name name-style="western"><surname>Becker</surname><given-names>T</given-names></name><name name-style="western"><surname>Stein</surname><given-names>P</given-names></name></person-group> (<year>1913</year>) <article-title>Dipteren aus Marokko.</article-title> <source>Annuaire du Musée Zoologique de l'Académie Impériale de Sciences de Saint-Pétersbourg</source> <volume>18</volume>: <fpage>62</fpage>–<lpage>95</lpage>.</mixed-citation></ref><ref id="B73"><mixed-citation xmlns:xlink="http://www.w3.org/1999/xlink" xlink:type="simple">
          <person-group><name name-style="western"><surname>Séguy</surname><given-names>E</given-names></name></person-group> (<year>1930</year>) <article-title>Contribution à l'étude des Diptères du Maroc.</article-title> <source>Mémoire de la Société des Sciences Naturelles et Physique du Maroc</source> <volume>24</volume>: <fpage>1</fpage>–<lpage>206</lpage>.</mixed-citation></ref><ref id="B77"><mixed-citation xmlns:xlink="http://www.w3.org/1999/xlink" xlink:type="simple">
          <person-group><name name-style="western"><surname>Séguy</surname><given-names>E</given-names></name></person-group> (<year>1949</year>) Dipteres de Sud-Marocain (Vallée du Draa) recueillis par M L Berland en 1947-Revue française d'Entomologie 16: 152–161.</mixed-citation></ref><ref id="B58"><mixed-citation xmlns:xlink="http://www.w3.org/1999/xlink" xlink:type="simple">
          <person-group><name name-style="western"><surname>Merz</surname><given-names>B</given-names></name><name name-style="western"><surname>Korneyev</surname><given-names>VA</given-names></name></person-group> (<year>2004</year>) Fauna Europaea: <tp:taxon-name><tp:taxon-name-part taxon-name-part-type="order">Diptera</tp:taxon-name-part></tp:taxon-name>, <tp:taxon-name><tp:taxon-name-part taxon-name-part-type="suborder">Brachycera</tp:taxon-name-part></tp:taxon-name>, <tp:taxon-name><tp:taxon-name-part taxon-name-part-type="family">Tephritidae</tp:taxon-name-part></tp:taxon-name>. Fauna Europaea version 1.3. <ext-link xlink:type="simple" ext-link-type="uri" xlink:href="http://www.faunaeur.org">http://www.faunaeur.org</ext-link> [accessed 25 March 2009]</mixed-citation></ref><ref id="B32"><mixed-citation xmlns:xlink="http://www.w3.org/1999/xlink" xlink:type="simple">
          <person-group><name name-style="western"><surname>Heřman</surname><given-names>P</given-names></name><name name-style="western"><surname>Dirlbek</surname><given-names>J</given-names></name></person-group> (<year>2006</year>) <article-title>Contribution to the knowledge of the fruit fly fauna of Algeria, Morocco and Tunisia (<tp:taxon-name><tp:taxon-name-part taxon-name-part-type="order">Diptera</tp:taxon-name-part></tp:taxon-name>: <tp:taxon-name><tp:taxon-name-part taxon-name-part-type="family">Tephritidae</tp:taxon-name-part></tp:taxon-name>).</article-title> In: <person-group><name name-style="western"><surname>Kinkorová</surname><given-names>J</given-names></name></person-group> (<role>Ed.</role>) <issue-title>Dipterologica Bohemoslovaca.</issue-title> <source>13. Acta Universitatis <tp:taxon-name><tp:taxon-name-part taxon-name-part-type="subfamily">Carolinae</tp:taxon-name-part></tp:taxon-name> Biologica 50(1-2)</source>, <fpage>53</fpage>–<lpage>56</lpage>.</mixed-citation></ref><ref id="B6"><mixed-citation xmlns:xlink="http://www.w3.org/1999/xlink" xlink:type="simple">
          <person-group><name name-style="western"><surname>David</surname><given-names>KJ</given-names></name><name name-style="western"><surname>Ramani</surname><given-names>S</given-names></name></person-group> (<year>2011</year>) <article-title>An Illustrated Key to Fruit flies (<tp:taxon-name><tp:taxon-name-part taxon-name-part-type="order">Diptera</tp:taxon-name-part></tp:taxon-name>: <tp:taxon-name><tp:taxon-name-part taxon-name-part-type="family">Tephritidae</tp:taxon-name-part></tp:taxon-name>) from Peninsular India and Andaman &amp; Nicobar Islands.</article-title> <source>Zootaxa</source> <volume>3021</volume>: <fpage>1</fpage>–<lpage>31</lpage>.</mixed-citation></ref><ref id="B56"><mixed-citation xmlns:xlink="http://www.w3.org/1999/xlink" xlink:type="simple">
          <person-group><name name-style="western"><surname>Merz</surname><given-names>B</given-names></name></person-group> (<year>2011</year>) <article-title>Order <tp:taxon-name><tp:taxon-name-part taxon-name-part-type="order">Diptera</tp:taxon-name-part></tp:taxon-name>, family <tp:taxon-name><tp:taxon-name-part taxon-name-part-type="family">Tephritidae</tp:taxon-name-part></tp:taxon-name>, additions and the description of a new species.</article-title> <source>Arthropod Fauna of the UAE</source> <volume>4</volume>: <fpage>769</fpage>–<lpage>779</lpage>.</mixed-citation></ref></ref-list></tp:taxon-treatment>
