# Supplementary material for: First checklist of the fruit flies of Morocco, including new records (Diptera, Tephritidae)
Source: Zookeys. 2017 Sep 26;(702):137–71. doi: 10.3897/zookeys.702.13368 (PMC5673970; doi:10.3897/zookeys.702.13368)
Supplement: XML Treatment for Campiglossa martii [file zookeys.702.13368-treatment21.xml]

<!DOCTYPE tp:taxon-treatment
  PUBLIC "-//TaxonX//DTD Taxonomic Treatment Publishing DTD v0 20100105//EN" "tax-treatment-NSO.dtd">
<tp:taxon-treatment xmlns:tp="http://www.plazi.org/taxpub"><tp:treatment-meta><kwd-group><label>Taxon classification</label><kwd><named-content xmlns:xlink="http://www.w3.org/1999/xlink" content-type="kingdom">Animalia</named-content></kwd><kwd><named-content xmlns:xlink="http://www.w3.org/1999/xlink" content-type="order">Diptera</named-content></kwd><kwd><named-content xmlns:xlink="http://www.w3.org/1999/xlink" content-type="family">Tephritidae</named-content></kwd></kwd-group><mixed-citation publication-type="journal"><person-group><name><surname>Harym</surname><given-names>Younes El</given-names></name><name><surname>Belqat</surname><given-names>Boutaïna</given-names></name></person-group><article-title>First checklist of the fruit flies of Morocco, including new records (<tp:taxon-name><tp:taxon-name-part taxon-name-part-type="order">Diptera</tp:taxon-name-part></tp:taxon-name>, <tp:taxon-name><tp:taxon-name-part taxon-name-part-type="family">Tephritidae</tp:taxon-name-part></tp:taxon-name>)</article-title><source>Zookeys</source><day>26</day><month>9</month><year>2017</year><volume>2017</volume><issue>702</issue><fpage>137</fpage><lpage>171</lpage><pub-id pub-id-type="doi">10.3897/zookeys.702.13368</pub-id></mixed-citation></tp:treatment-meta><tp:nomenclature><tp:taxon-name>
                    <tp:taxon-name-part taxon-name-part-type="genus" reg="Campiglossa">Campiglossa</tp:taxon-name-part>
                    <tp:taxon-name-part taxon-name-part-type="species" reg="martii">martii</tp:taxon-name-part>
                  </tp:taxon-name><tp:taxon-authority>(Becker, 1908)</tp:taxon-authority><tp:nomenclature-citation-list><tp:nomenclature-citation><tp:taxon-name/><comment>= <tp:taxon-name><tp:taxon-name-part taxon-name-part-type="genus" reg="Oxyna">Oxyna</tp:taxon-name-part> <tp:taxon-name-part taxon-name-part-type="species" reg="martii">martii</tp:taxon-name-part></tp:taxon-name> Becker, 1908 </comment></tp:nomenclature-citation></tp:nomenclature-citation-list></tp:nomenclature><tp:treatment-sec sec-type="New records" id="SECID0EGMAK"><title>New records.</title><p>North Africa, Morocco, Rif: Oued El Kebir, 1♀, 31-V-2014 (net sweeping). Anti Atlas: Centre Sidi Ouassay, 1♂, 12-V-2015 (net sweeping). First record for Morocco and North Africa.</p></tp:treatment-sec><tp:treatment-sec sec-type="distribution" id="SECID0ELMAK"><title>World distribution.</title><p>Canary Islands (<xref ref-type="bibr" rid="B18">Frey 1958a</xref>), Cape Verde Islands (<xref ref-type="bibr" rid="B19">Frey 1958b</xref>), Spain (<xref ref-type="bibr" rid="B50">Merz 1992</xref>).</p></tp:treatment-sec><ref-list><ref id="B18"><mixed-citation xmlns:xlink="http://www.w3.org/1999/xlink" xlink:type="simple">
          <person-group><name name-style="western"><surname>Frey</surname><given-names>R</given-names></name></person-group> (<year>1958a</year>) <article-title>Kanarische <tp:taxon-name><tp:taxon-name-part taxon-name-part-type="order">Diptera</tp:taxon-name-part></tp:taxon-name> <tp:taxon-name><tp:taxon-name-part taxon-name-part-type="suborder">brachycera</tp:taxon-name-part></tp:taxon-name> p p., von Håkan Lindberg gesammelt.</article-title> <source>Commentationes Biologicae Societas Scientiarum Fennicae</source> <volume>17</volume>(<issue>4</issue>): <fpage>1</fpage>–<lpage>63</lpage>.</mixed-citation></ref><ref id="B19"><mixed-citation xmlns:xlink="http://www.w3.org/1999/xlink" xlink:type="simple">
          <person-group><name name-style="western"><surname>Frey</surname><given-names>R</given-names></name></person-group> (<year>1958b</year>) <article-title>Zur Kenntnis der <tp:taxon-name><tp:taxon-name-part taxon-name-part-type="order">Diptera</tp:taxon-name-part></tp:taxon-name> <tp:taxon-name><tp:taxon-name-part taxon-name-part-type="suborder">brachycera</tp:taxon-name-part></tp:taxon-name> p.p. der Kapverdischen Inseln.</article-title> <source>Commentationes Biologicae Societas Scientiarum Fennicae</source> <volume>18</volume>(<issue>4</issue>): <fpage>1</fpage>–<lpage>61</lpage>.</mixed-citation></ref><ref id="B50"><mixed-citation xmlns:xlink="http://www.w3.org/1999/xlink" xlink:type="simple">
          <person-group><name name-style="western"><surname>Merz</surname><given-names>B</given-names></name></person-group> (<year>1992</year>) <article-title>The fruit flies of the Canary Islands (<tp:taxon-name><tp:taxon-name-part taxon-name-part-type="order">Diptera</tp:taxon-name-part></tp:taxon-name>: <tp:taxon-name><tp:taxon-name-part taxon-name-part-type="family">Tephritidae</tp:taxon-name-part></tp:taxon-name>).</article-title> <source>Entomologica Scandinavica</source> <volume>23</volume>: <fpage>215</fpage>–<lpage>231</lpage>. <ext-link xlink:type="simple" ext-link-type="doi" xlink:href="10.1163/187631292X00308">https://doi.org/10.1163/187631292X00308</ext-link></mixed-citation></ref></ref-list></tp:taxon-treatment>
