# Supplementary material for: First checklist of the fruit flies of Morocco, including new records (Diptera, Tephritidae)
Source: Zookeys. 2017 Sep 26;(702):137–71. doi: 10.3897/zookeys.702.13368 (PMC5673970; doi:10.3897/zookeys.702.13368)
Supplement: XML Treatment for Dioxyna sororcula [file zookeys.702.13368-treatment25.xml]

<!DOCTYPE tp:taxon-treatment
  PUBLIC "-//TaxonX//DTD Taxonomic Treatment Publishing DTD v0 20100105//EN" "tax-treatment-NSO.dtd">
<tp:taxon-treatment xmlns:tp="http://www.plazi.org/taxpub"><tp:treatment-meta><kwd-group><label>Taxon classification</label><kwd><named-content xmlns:xlink="http://www.w3.org/1999/xlink" content-type="kingdom">Animalia</named-content></kwd><kwd><named-content xmlns:xlink="http://www.w3.org/1999/xlink" content-type="order">Diptera</named-content></kwd><kwd><named-content xmlns:xlink="http://www.w3.org/1999/xlink" content-type="family">Tephritidae</named-content></kwd></kwd-group><mixed-citation publication-type="journal"><person-group><name><surname>Harym</surname><given-names>Younes El</given-names></name><name><surname>Belqat</surname><given-names>Boutaïna</given-names></name></person-group><article-title>First checklist of the fruit flies of Morocco, including new records (<tp:taxon-name><tp:taxon-name-part taxon-name-part-type="order">Diptera</tp:taxon-name-part></tp:taxon-name>, <tp:taxon-name><tp:taxon-name-part taxon-name-part-type="family">Tephritidae</tp:taxon-name-part></tp:taxon-name>)</article-title><source>Zookeys</source><day>26</day><month>9</month><year>2017</year><volume>2017</volume><issue>702</issue><fpage>137</fpage><lpage>171</lpage><pub-id pub-id-type="doi">10.3897/zookeys.702.13368</pub-id></mixed-citation></tp:treatment-meta><tp:nomenclature><tp:taxon-name>
                    <tp:taxon-name-part taxon-name-part-type="genus" reg="Dioxyna">Dioxyna</tp:taxon-name-part>
                    <tp:taxon-name-part taxon-name-part-type="species" reg="sororcula">sororcula</tp:taxon-name-part>
                  </tp:taxon-name><tp:taxon-authority>(Wiedemann, 1830)</tp:taxon-authority></tp:nomenclature><tp:treatment-sec sec-type="New records" id="SECID0EIWAK"><title>New records.</title><p>Morocco, Rif: Ksar Rimal, 2♂♂, 19-V-2013- 1♂, 2♀♀, 26-V-2013; Oued Jnane Niche, 2♀♀, 14-VI-2013; Oued Halila, 1♂, 05-XI-2013; Oued Zarka, 7♂♂, 1♀, 14-XI-2013; Oued Martil, 1♂, 1♀, 13-XII-2013; Oued Amsa, 1♀, 19-XII-2013; Oued Sahel, 1♂, 05-IV-2014; Daya Jbel Zemzem, 1♂, 17-IV-2014; Oued Majjou, 2♂♂, 10-V-2014; Dhar Sbagh Mâasra, 1♀, 12-XII-2015; Douar Kitane, 15♂♂, 5♀♀, 14-XI-2013- 1♂, 2♀♀, 13-III-2014- 1♀, 17-III-2014- 2♂♂, 1♀, 10-IV-2014- 5♂♂, 13♀♀, 02-V-2014- 26♂♂, 14♀♀, 23-I-2016 (net sweeping). First record for Morocco.</p></tp:treatment-sec><tp:treatment-sec sec-type="distribution" id="SECID0ENWAK"><title>World distribution.</title><p>Algeria, Tunisia, South Africa, Madeira, Canary Islands, Spain, Saudi Arabia, Yemen, India, West Bengal, Nepal, Thailand, China, Korea, Japan, Taiwan, Botswana, Namibia, Zambia, Zimbabwe, Australia, New Caledonia, Western Samoa, Niue, Cook Is., French Polynesia, Fiji, Hawaii (<xref ref-type="bibr" rid="B27">Hancock and McGuire 2001</xref>, <xref ref-type="bibr" rid="B67">Norrbom and Hancock 2004</xref>, <xref ref-type="bibr" rid="B57">Merz and Dawah 2005</xref>, <xref ref-type="bibr" rid="B6">David and Ramani 2011</xref>).</p></tp:treatment-sec><ref-list><ref id="B27"><mixed-citation xmlns:xlink="http://www.w3.org/1999/xlink" xlink:type="simple">
          <person-group><name name-style="western"><surname>Hancock</surname><given-names>DL</given-names></name><name name-style="western"><surname>McGuire</surname><given-names>DJ</given-names></name></person-group> (<year>2001</year>) <article-title>New records of <tp:taxon-name><tp:taxon-name-part taxon-name-part-type="subfamily">Tephritinae</tp:taxon-name-part></tp:taxon-name> (<tp:taxon-name><tp:taxon-name-part taxon-name-part-type="order">Diptera</tp:taxon-name-part></tp:taxon-name>: <tp:taxon-name><tp:taxon-name-part taxon-name-part-type="family">Tephritidae</tp:taxon-name-part></tp:taxon-name>) from Australia and the South Pacific.</article-title> <source>Australian Entomologist</source> <volume>27</volume>(<issue>4</issue>): <fpage>101</fpage>–<lpage>102</lpage>.</mixed-citation></ref><ref id="B67"><mixed-citation xmlns:xlink="http://www.w3.org/1999/xlink" xlink:type="simple">
          <person-group><name name-style="western"><surname>Norrbom</surname><given-names>AL</given-names></name><name name-style="western"><surname>Hancock</surname><given-names>DL</given-names></name></person-group> (<year>2004</year>) <article-title>New species and new records of <tp:taxon-name><tp:taxon-name-part taxon-name-part-type="family">Tephritidae</tp:taxon-name-part></tp:taxon-name> (<tp:taxon-name><tp:taxon-name-part taxon-name-part-type="order">Diptera</tp:taxon-name-part></tp:taxon-name>) from New Caledonia.</article-title> <source>Bishop Museum Bulletin in Entomology</source> <volume>12</volume>: <fpage>67</fpage>–<lpage>77</lpage>.</mixed-citation></ref><ref id="B57"><mixed-citation xmlns:xlink="http://www.w3.org/1999/xlink" xlink:type="simple">
          <person-group><name name-style="western"><surname>Merz</surname><given-names>B</given-names></name><name name-style="western"><surname>Dawah</surname><given-names>A</given-names></name></person-group> (<year>2005</year>) Fruit flies (<tp:taxon-name><tp:taxon-name-part taxon-name-part-type="order">Diptera</tp:taxon-name-part></tp:taxon-name>, <tp:taxon-name><tp:taxon-name-part taxon-name-part-type="family">Tephritidae</tp:taxon-name-part></tp:taxon-name>) from Saudi Arabia, with descriptions of a new genus and six new species, Revue Suisse de Zoologie 112(4): 983–1028. <ext-link xlink:type="simple" ext-link-type="doi" xlink:href="10.5962/bhl.part.80334">https://doi.org/10.5962/bhl.part.80334</ext-link></mixed-citation></ref><ref id="B6"><mixed-citation xmlns:xlink="http://www.w3.org/1999/xlink" xlink:type="simple">
          <person-group><name name-style="western"><surname>David</surname><given-names>KJ</given-names></name><name name-style="western"><surname>Ramani</surname><given-names>S</given-names></name></person-group> (<year>2011</year>) <article-title>An Illustrated Key to Fruit flies (<tp:taxon-name><tp:taxon-name-part taxon-name-part-type="order">Diptera</tp:taxon-name-part></tp:taxon-name>: <tp:taxon-name><tp:taxon-name-part taxon-name-part-type="family">Tephritidae</tp:taxon-name-part></tp:taxon-name>) from Peninsular India and Andaman &amp; Nicobar Islands.</article-title> <source>Zootaxa</source> <volume>3021</volume>: <fpage>1</fpage>–<lpage>31</lpage>.</mixed-citation></ref></ref-list></tp:taxon-treatment>
