# Supplementary material for: First checklist of the fruit flies of Morocco, including new records (Diptera, Tephritidae)
Source: Zookeys. 2017 Sep 26;(702):137–71. doi: 10.3897/zookeys.702.13368 (PMC5673970; doi:10.3897/zookeys.702.13368)
Supplement: XML Treatment for Goniurellia longicauda [file zookeys.702.13368-treatment27.xml]

<!DOCTYPE tp:taxon-treatment
  PUBLIC "-//TaxonX//DTD Taxonomic Treatment Publishing DTD v0 20100105//EN" "tax-treatment-NSO.dtd">
<tp:taxon-treatment xmlns:tp="http://www.plazi.org/taxpub"><tp:treatment-meta><kwd-group><label>Taxon classification</label><kwd><named-content xmlns:xlink="http://www.w3.org/1999/xlink" content-type="kingdom">Animalia</named-content></kwd><kwd><named-content xmlns:xlink="http://www.w3.org/1999/xlink" content-type="order">Diptera</named-content></kwd><kwd><named-content xmlns:xlink="http://www.w3.org/1999/xlink" content-type="family">Tephritidae</named-content></kwd></kwd-group><mixed-citation publication-type="journal"><person-group><name><surname>Harym</surname><given-names>Younes El</given-names></name><name><surname>Belqat</surname><given-names>Boutaïna</given-names></name></person-group><article-title>First checklist of the fruit flies of Morocco, including new records (<tp:taxon-name><tp:taxon-name-part taxon-name-part-type="order">Diptera</tp:taxon-name-part></tp:taxon-name>, <tp:taxon-name><tp:taxon-name-part taxon-name-part-type="family">Tephritidae</tp:taxon-name-part></tp:taxon-name>)</article-title><source>Zookeys</source><day>26</day><month>9</month><year>2017</year><volume>2017</volume><issue>702</issue><fpage>137</fpage><lpage>171</lpage><pub-id pub-id-type="doi">10.3897/zookeys.702.13368</pub-id></mixed-citation></tp:treatment-meta><tp:nomenclature><tp:taxon-name>
                    <tp:taxon-name-part taxon-name-part-type="genus" reg="Goniurellia">Goniurellia</tp:taxon-name-part>
                    <tp:taxon-name-part taxon-name-part-type="species" reg="longicauda">longicauda</tp:taxon-name-part>
                  </tp:taxon-name><tp:taxon-authority>(Freidberg, 1980)</tp:taxon-authority></tp:nomenclature><tp:treatment-sec sec-type="Literature records" id="SECID0E11AK"><title>Literature records.</title><p>Morocco, Middle Atlas: Tizi s’Tkrine, Forest of Azrou (<xref ref-type="bibr" rid="B73">Séguy 1930</xref>, <xref ref-type="bibr" rid="B15">Freidberg 1980</xref>), High Atlas: Taroudant (<xref ref-type="bibr" rid="B78">Séguy 1953</xref>, <xref ref-type="bibr" rid="B15">Freidberg 1980</xref>). Anti Atlas: Edehby Ouarzazate (Pârvu et al. 2006).</p></tp:treatment-sec><tp:treatment-sec sec-type="New sites" id="SECID0EQ2AK"><title>New sites.</title><p>Morocco, Anti Atlas: Airport Sidi Ifni, 4♂♂, 17-V-2015; Oued Tisla, 6♂♂, 9♀♀, 24-V-2015; Oued Tamanarne, 1♂, 26-V-2015; Douar Zaouiet, 1♂, 27-V-2015; Oued Tata, 1♀, 29-V-2015; Douar Tighrimt, 1♀, 29-V-2015; Ksibat Elhdeb, 2♂♂, 07-VI-2015; Oued Ziz (Pont Errachidia), 1♀, 09-VI-2015; Oued Ouarzazate, 2♂♂, 12-VI-2015 (net sweeping).</p></tp:treatment-sec><tp:treatment-sec sec-type="distribution" id="SECID0EV2AK"><title>World distribution.</title><p>Algeria, Tunisia, Libya, Egypt, France, Canary Islands, Cape Verde Islands, Iran, Iraq, Israel, Saudi Arabia, Syria, Turkey, United Arab Emirates, Kenya (<xref ref-type="bibr" rid="B15">Freidberg 1980</xref>, <xref ref-type="bibr" rid="B16">Freidberg and Kugler 1989</xref>, <xref ref-type="bibr" rid="B50">Merz 1992</xref>, <xref ref-type="bibr" rid="B65">Norrbom et al. 1999</xref>, 2008, <xref ref-type="bibr" rid="B39">Korneyev and Dirlbek 2000</xref>, <xref ref-type="bibr" rid="B1">Al Dhafer et al. 2012</xref>).</p></tp:treatment-sec><ref-list><ref id="B73"><mixed-citation xmlns:xlink="http://www.w3.org/1999/xlink" xlink:type="simple">
          <person-group><name name-style="western"><surname>Séguy</surname><given-names>E</given-names></name></person-group> (<year>1930</year>) <article-title>Contribution à l'étude des Diptères du Maroc.</article-title> <source>Mémoire de la Société des Sciences Naturelles et Physique du Maroc</source> <volume>24</volume>: <fpage>1</fpage>–<lpage>206</lpage>.</mixed-citation></ref><ref id="B15"><mixed-citation xmlns:xlink="http://www.w3.org/1999/xlink" xlink:type="simple">
          <person-group><name name-style="western"><surname>Freidberg</surname><given-names>A</given-names></name></person-group> (<year>1980</year>) <article-title>A revision of the genus <italic><tp:taxon-name><tp:taxon-name-part taxon-name-part-type="genus">Goniurellia</tp:taxon-name-part></tp:taxon-name></italic> Hendel (<tp:taxon-name><tp:taxon-name-part taxon-name-part-type="order">Diptera</tp:taxon-name-part></tp:taxon-name>: <tp:taxon-name><tp:taxon-name-part taxon-name-part-type="family">Tephritidae</tp:taxon-name-part></tp:taxon-name>).</article-title> <source>Journal of the Entomological Society of Southern Africa</source> <volume>43</volume>: <fpage>257</fpage>–<lpage>274</lpage>.</mixed-citation></ref><ref id="B78"><mixed-citation xmlns:xlink="http://www.w3.org/1999/xlink" xlink:type="simple">
          <person-group><name name-style="western"><surname>Séguy</surname><given-names>E</given-names></name></person-group> (<year>1953</year>) <article-title>Diptères du Maroc. Encyclopédie Entomologique (B) II.</article-title> <source><tp:taxon-name><tp:taxon-name-part taxon-name-part-type="order">Diptera</tp:taxon-name-part></tp:taxon-name></source> <volume>11</volume>: <fpage>77</fpage>–<lpage>92</lpage>.</mixed-citation></ref><ref id="B16"><mixed-citation xmlns:xlink="http://www.w3.org/1999/xlink" xlink:type="simple">
          <person-group><name name-style="western"><surname>Freidberg</surname><given-names>A</given-names></name><name name-style="western"><surname>Kugler</surname><given-names>J</given-names></name></person-group> (<year>1989</year>) <source>Fauna Palaestina, <tp:taxon-name><tp:taxon-name-part taxon-name-part-type="class">Insecta</tp:taxon-name-part></tp:taxon-name> IV, <tp:taxon-name><tp:taxon-name-part taxon-name-part-type="order">Diptera</tp:taxon-name-part></tp:taxon-name>: <tp:taxon-name><tp:taxon-name-part taxon-name-part-type="family">Tephritidae</tp:taxon-name-part></tp:taxon-name>.</source> <publisher-name>The Israel Academy of Sciences and Humanities</publisher-name>, <publisher-loc>Jerusalem</publisher-loc>, <size units="page">212 pp</size>.</mixed-citation></ref><ref id="B50"><mixed-citation xmlns:xlink="http://www.w3.org/1999/xlink" xlink:type="simple">
          <person-group><name name-style="western"><surname>Merz</surname><given-names>B</given-names></name></person-group> (<year>1992</year>) <article-title>The fruit flies of the Canary Islands (<tp:taxon-name><tp:taxon-name-part taxon-name-part-type="order">Diptera</tp:taxon-name-part></tp:taxon-name>: <tp:taxon-name><tp:taxon-name-part taxon-name-part-type="family">Tephritidae</tp:taxon-name-part></tp:taxon-name>).</article-title> <source>Entomologica Scandinavica</source> <volume>23</volume>: <fpage>215</fpage>–<lpage>231</lpage>. <ext-link xlink:type="simple" ext-link-type="doi" xlink:href="10.1163/187631292X00308">https://doi.org/10.1163/187631292X00308</ext-link></mixed-citation></ref><ref id="B65"><mixed-citation xmlns:xlink="http://www.w3.org/1999/xlink" xlink:type="simple">
          <person-group><name name-style="western"><surname>Norrbom</surname><given-names>AL</given-names></name><name name-style="western"><surname>Carroll</surname><given-names>LE</given-names></name><name name-style="western"><surname>Thompson</surname><given-names>RC</given-names></name><name name-style="western"><surname>White</surname><given-names>IM</given-names></name><name name-style="western"><surname>Freidberg</surname><given-names>A</given-names></name></person-group> (<year>1999</year>) <article-title>Systematic database of names.</article-title> In: <person-group><name name-style="western"><surname>Thompson</surname><given-names>FC</given-names></name></person-group> (<role>Ed.</role>) <issue-title>Fruit Fly Expert Identification System and Systematic Information Database.</issue-title> <source>Myia</source> <volume>9</volume>: <fpage>65</fpage>–<lpage>251</lpage>.</mixed-citation></ref><ref id="B39"><mixed-citation xmlns:xlink="http://www.w3.org/1999/xlink" xlink:type="simple">
          <person-group><name name-style="western"><surname>Korneyev</surname><given-names>VA</given-names></name><name name-style="western"><surname>Dirlbek</surname><given-names>J</given-names></name></person-group> (<year>2000</year>) <article-title>The fruit flies (<tp:taxon-name><tp:taxon-name-part taxon-name-part-type="order">Diptera</tp:taxon-name-part></tp:taxon-name>: <tp:taxon-name><tp:taxon-name-part taxon-name-part-type="family">Tephritidae</tp:taxon-name-part></tp:taxon-name>) of Syria, Jordan and Iraq.</article-title> <source>Studia Dipterologica</source> <volume>7</volume>: <fpage>463</fpage>–<lpage>482</lpage>.</mixed-citation></ref><ref id="B1"><mixed-citation xmlns:xlink="http://www.w3.org/1999/xlink" xlink:type="simple">
          <person-group><name name-style="western"><surname>Al Dhafer</surname><given-names>HM</given-names></name><name name-style="western"><surname>Aldryhim</surname><given-names>YN</given-names></name><name name-style="western"><surname>Elgharbawy</surname><given-names>AA</given-names></name><name name-style="western"><surname>Fadl</surname><given-names>HH</given-names></name></person-group> (<year>2012</year>) <article-title>Insects Associated with Milkweed <italic><tp:taxon-name><tp:taxon-name-part taxon-name-part-type="genus">Calotropis</tp:taxon-name-part> <tp:taxon-name-part taxon-name-part-type="species">procera</tp:taxon-name-part></tp:taxon-name></italic> (Ait.) Ait. in the Ibex Reserve in the Central Region of the Kingdom of Saudi Arabia. The American Entomological Society.</article-title> <source>Entomological News</source> <volume>122</volume>(<issue>3</issue>): <fpage>233</fpage>–<lpage>246</lpage>. <ext-link xlink:type="simple" ext-link-type="doi" xlink:href="10.3157/021.122.0304">https://doi.org/10.3157/021.122.0304</ext-link></mixed-citation></ref></ref-list></tp:taxon-treatment>
