# Supplementary material for: First checklist of the fruit flies of Morocco, including new records (Diptera, Tephritidae)
Source: Zookeys. 2017 Sep 26;(702):137–71. doi: 10.3897/zookeys.702.13368 (PMC5673970; doi:10.3897/zookeys.702.13368)
Supplement: XML Treatment for Sphenella marginata [file zookeys.702.13368-treatment30.xml]

<!DOCTYPE tp:taxon-treatment
  PUBLIC "-//TaxonX//DTD Taxonomic Treatment Publishing DTD v0 20100105//EN" "tax-treatment-NSO.dtd">
<tp:taxon-treatment xmlns:tp="http://www.plazi.org/taxpub"><tp:treatment-meta><kwd-group><label>Taxon classification</label><kwd><named-content xmlns:xlink="http://www.w3.org/1999/xlink" content-type="kingdom">Animalia</named-content></kwd><kwd><named-content xmlns:xlink="http://www.w3.org/1999/xlink" content-type="order">Diptera</named-content></kwd><kwd><named-content xmlns:xlink="http://www.w3.org/1999/xlink" content-type="family">Tephritidae</named-content></kwd></kwd-group><mixed-citation publication-type="journal"><person-group><name><surname>Harym</surname><given-names>Younes El</given-names></name><name><surname>Belqat</surname><given-names>Boutaïna</given-names></name></person-group><article-title>First checklist of the fruit flies of Morocco, including new records (<tp:taxon-name><tp:taxon-name-part taxon-name-part-type="order">Diptera</tp:taxon-name-part></tp:taxon-name>, <tp:taxon-name><tp:taxon-name-part taxon-name-part-type="family">Tephritidae</tp:taxon-name-part></tp:taxon-name>)</article-title><source>Zookeys</source><day>26</day><month>9</month><year>2017</year><volume>2017</volume><issue>702</issue><fpage>137</fpage><lpage>171</lpage><pub-id pub-id-type="doi">10.3897/zookeys.702.13368</pub-id></mixed-citation></tp:treatment-meta><tp:nomenclature><tp:taxon-name>
                    <tp:taxon-name-part taxon-name-part-type="genus" reg="Sphenella">Sphenella</tp:taxon-name-part>
                    <tp:taxon-name-part taxon-name-part-type="species" reg="marginata">marginata</tp:taxon-name-part>
                  </tp:taxon-name><tp:taxon-authority>(Fallén, 1814)</tp:taxon-authority></tp:nomenclature><tp:treatment-sec sec-type="Literature records" id="SECID0E1CBK"><title>Literature records.</title><p>Morocco, Rif: around Tangier (<xref ref-type="bibr" rid="B3">Becker and Stein 1913</xref>, <xref ref-type="bibr" rid="B73">Séguy 1930</xref>).</p></tp:treatment-sec><tp:treatment-sec sec-type="New sites" id="SECID0EIDBK"><title>New sites.</title><p>Morocco, Rif: Affluent Tarmast, 1♂, 26-VI-2013; Daya Jbel Zemzem, 5♂♂, 2♀♀, 23-IV-2014; El Malâab, 1♂, 02-II-2015; Oued Maâza (Âachira), 1♀, 10-III-2015; Daya Aïn Jdioui, 1♀, 28-III-2015; Oued Majjou, 1♀, 09-IV-2015; Daya Afrate, 1♂, 1♀, 18-IV-2015 (net sweeping).</p></tp:treatment-sec><tp:treatment-sec sec-type="distribution" id="SECID0ENDBK"><title>World distribution.</title><p>Egypt, South Africa, Czech Rep., Poland, Portugal, Spain, Sweden, Switzerland, Ukraine, Russia, Madeira, Afghanistan, Canary Islands, China, Iran, Israel, Kazakhstan, Saudi Arabia, Turkey, Turkmenistan, Eritrea, Kenya, Lesotho, Mozambique (Gharajedaghi et al. 2012).</p></tp:treatment-sec><ref-list><ref id="B3"><mixed-citation xmlns:xlink="http://www.w3.org/1999/xlink" xlink:type="simple">
          <person-group><name name-style="western"><surname>Becker</surname><given-names>T</given-names></name><name name-style="western"><surname>Stein</surname><given-names>P</given-names></name></person-group> (<year>1913</year>) <article-title>Dipteren aus Marokko.</article-title> <source>Annuaire du Musée Zoologique de l'Académie Impériale de Sciences de Saint-Pétersbourg</source> <volume>18</volume>: <fpage>62</fpage>–<lpage>95</lpage>.</mixed-citation></ref><ref id="B73"><mixed-citation xmlns:xlink="http://www.w3.org/1999/xlink" xlink:type="simple">
          <person-group><name name-style="western"><surname>Séguy</surname><given-names>E</given-names></name></person-group> (<year>1930</year>) <article-title>Contribution à l'étude des Diptères du Maroc.</article-title> <source>Mémoire de la Société des Sciences Naturelles et Physique du Maroc</source> <volume>24</volume>: <fpage>1</fpage>–<lpage>206</lpage>.</mixed-citation></ref></ref-list></tp:taxon-treatment>
