# Supplementary material for: First checklist of the fruit flies of Morocco, including new records (Diptera, Tephritidae)
Source: Zookeys. 2017 Sep 26;(702):137–71. doi: 10.3897/zookeys.702.13368 (PMC5673970; doi:10.3897/zookeys.702.13368)
Supplement: XML Treatment for Tephritis dioscurea [file zookeys.702.13368-treatment31.xml]

<!DOCTYPE tp:taxon-treatment
  PUBLIC "-//TaxonX//DTD Taxonomic Treatment Publishing DTD v0 20100105//EN" "tax-treatment-NSO.dtd">
<tp:taxon-treatment xmlns:tp="http://www.plazi.org/taxpub"><tp:treatment-meta><kwd-group><label>Taxon classification</label><kwd><named-content xmlns:xlink="http://www.w3.org/1999/xlink" content-type="kingdom">Animalia</named-content></kwd><kwd><named-content xmlns:xlink="http://www.w3.org/1999/xlink" content-type="order">Diptera</named-content></kwd><kwd><named-content xmlns:xlink="http://www.w3.org/1999/xlink" content-type="family">Tephritidae</named-content></kwd></kwd-group><mixed-citation publication-type="journal"><person-group><name><surname>Harym</surname><given-names>Younes El</given-names></name><name><surname>Belqat</surname><given-names>Boutaïna</given-names></name></person-group><article-title>First checklist of the fruit flies of Morocco, including new records (<tp:taxon-name><tp:taxon-name-part taxon-name-part-type="order">Diptera</tp:taxon-name-part></tp:taxon-name>, <tp:taxon-name><tp:taxon-name-part taxon-name-part-type="family">Tephritidae</tp:taxon-name-part></tp:taxon-name>)</article-title><source>Zookeys</source><day>26</day><month>9</month><year>2017</year><volume>2017</volume><issue>702</issue><fpage>137</fpage><lpage>171</lpage><pub-id pub-id-type="doi">10.3897/zookeys.702.13368</pub-id></mixed-citation></tp:treatment-meta><tp:nomenclature><tp:taxon-name>
                    <tp:taxon-name-part taxon-name-part-type="genus" reg="Tephritis">Tephritis</tp:taxon-name-part>
                    <tp:taxon-name-part taxon-name-part-type="species" reg="dioscurea">dioscurea</tp:taxon-name-part>
                  </tp:taxon-name><tp:taxon-authority>Loew, 1856</tp:taxon-authority></tp:nomenclature><tp:treatment-sec sec-type="Literature records" id="SECID0EBFBK"><title>Literature records.</title><p>Morocco, Middle Atlas: El Hajeb (<xref ref-type="bibr" rid="B73">Séguy 1930</xref>).</p></tp:treatment-sec><tp:treatment-sec sec-type="distribution" id="SECID0ELFBK"><title>World distribution.</title><p>Sweden, France, Hungary, Austria, Germany, Switzerland, Russia, Estonia, Latvia, Lithuania, Ukraine, Moldova, Azerbaijan, Armenia, Georgia, Kazakhstan, Turkey, Iran (<xref ref-type="bibr" rid="B14">Foote 1984</xref>, <xref ref-type="bibr" rid="B51">Merz 1994</xref>, <xref ref-type="bibr" rid="B81">Thompson 1998</xref>, <xref ref-type="bibr" rid="B47">Kütük 2005</xref>, <xref ref-type="bibr" rid="B94">Zarghani et al. 2010</xref>).</p></tp:treatment-sec><ref-list><ref id="B73"><mixed-citation xmlns:xlink="http://www.w3.org/1999/xlink" xlink:type="simple">
          <person-group><name name-style="western"><surname>Séguy</surname><given-names>E</given-names></name></person-group> (<year>1930</year>) <article-title>Contribution à l'étude des Diptères du Maroc.</article-title> <source>Mémoire de la Société des Sciences Naturelles et Physique du Maroc</source> <volume>24</volume>: <fpage>1</fpage>–<lpage>206</lpage>.</mixed-citation></ref><ref id="B14"><mixed-citation xmlns:xlink="http://www.w3.org/1999/xlink" xlink:type="simple">
          <person-group><name name-style="western"><surname>Foote</surname><given-names>RH</given-names></name></person-group> (<year>1984</year>) <source>Family <tp:taxon-name><tp:taxon-name-part taxon-name-part-type="family">Tephritidae</tp:taxon-name-part></tp:taxon-name>. In: Soos A, Papp L (Eds) Catalogue of Palaearctic <tp:taxon-name><tp:taxon-name-part taxon-name-part-type="order">Diptera</tp:taxon-name-part></tp:taxon-name>, Vol. 9, <tp:taxon-name><tp:taxon-name-part taxon-name-part-type="family">Micropezidae</tp:taxon-name-part></tp:taxon-name> - <tp:taxon-name><tp:taxon-name-part taxon-name-part-type="family">Agromyzidae</tp:taxon-name-part></tp:taxon-name>.</source> <publisher-name>Akademiae Kiado</publisher-name>, <publisher-loc>Budapest &amp; Elsevier Science Publishers, Amsterdam</publisher-loc>, <size units="page">460 pp</size>.</mixed-citation></ref><ref id="B51"><mixed-citation xmlns:xlink="http://www.w3.org/1999/xlink" xlink:type="simple">
          <person-group><name name-style="western"><surname>Merz</surname><given-names>B</given-names></name></person-group> (<year>1994</year>) <article-title><tp:taxon-name><tp:taxon-name-part taxon-name-part-type="order">Diptera</tp:taxon-name-part></tp:taxon-name>: <tp:taxon-name><tp:taxon-name-part taxon-name-part-type="family">Tephritidae</tp:taxon-name-part></tp:taxon-name>.</article-title> <source><tp:taxon-name><tp:taxon-name-part taxon-name-part-type="class">Insecta</tp:taxon-name-part></tp:taxon-name> Helvetica Fauna</source> <volume>10</volume>: <fpage>1</fpage>–<lpage>198</lpage>.</mixed-citation></ref><ref id="B81"><mixed-citation xmlns:xlink="http://www.w3.org/1999/xlink" xlink:type="simple">
          <person-group><name name-style="western"><surname>Thompson</surname><given-names>FC</given-names></name></person-group> (<year>1998</year>) <source>Fruit Fly Expert Identification System and Systematic Information Database.</source> <publisher-name>North American Dipterists Society</publisher-name>, <publisher-loc>Backhuys Publishers, Leiden, the Netherlands</publisher-loc>, <size units="page">524 pp</size>.</mixed-citation></ref><ref id="B47"><mixed-citation xmlns:xlink="http://www.w3.org/1999/xlink" xlink:type="simple">
          <person-group><name name-style="western"><surname>Kütük</surname><given-names>M</given-names></name></person-group> (<year>2005</year>) <article-title>Two new records of <italic><tp:taxon-name><tp:taxon-name-part taxon-name-part-type="genus">Tephritis</tp:taxon-name-part></tp:taxon-name></italic> Latreille, 1804 (<tp:taxon-name><tp:taxon-name-part taxon-name-part-type="order">Diptera</tp:taxon-name-part></tp:taxon-name>: <tp:taxon-name><tp:taxon-name-part taxon-name-part-type="family">Tephritidae</tp:taxon-name-part></tp:taxon-name>) from Turkey.</article-title> <source>Turkish Journal of Zoology</source> <volume>29</volume>: <fpage>167</fpage>–<lpage>170</lpage>.</mixed-citation></ref><ref id="B94"><mixed-citation xmlns:xlink="http://www.w3.org/1999/xlink" xlink:type="simple">
          <person-group><name name-style="western"><surname>Zarghani</surname><given-names>E</given-names></name><name name-style="western"><surname>Khaghaninia</surname><given-names>S</given-names></name><name name-style="western"><surname>Pour</surname><given-names>Abad RF</given-names></name><name name-style="western"><surname>Gharali</surname><given-names>B</given-names></name></person-group> (<year>2010</year>) <article-title>Two genera and five species as new records for fruit flies fauna of Iran from East Azarbayjan province.</article-title> <source>Munis Entomology &amp; Zoology</source> <volume>5</volume>(<issue>2</issue>): <fpage>823</fpage>–<lpage>824</lpage>.</mixed-citation></ref></ref-list></tp:taxon-treatment>
