# Supplementary material for: First checklist of the fruit flies of Morocco, including new records (Diptera, Tephritidae)
Source: Zookeys. 2017 Sep 26;(702):137–71. doi: 10.3897/zookeys.702.13368 (PMC5673970; doi:10.3897/zookeys.702.13368)
Supplement: XML Treatment for Tephritis divisa [file zookeys.702.13368-treatment32.xml]

<!DOCTYPE tp:taxon-treatment
  PUBLIC "-//TaxonX//DTD Taxonomic Treatment Publishing DTD v0 20100105//EN" "tax-treatment-NSO.dtd">
<tp:taxon-treatment xmlns:tp="http://www.plazi.org/taxpub"><tp:treatment-meta><kwd-group><label>Taxon classification</label><kwd><named-content xmlns:xlink="http://www.w3.org/1999/xlink" content-type="kingdom">Animalia</named-content></kwd><kwd><named-content xmlns:xlink="http://www.w3.org/1999/xlink" content-type="order">Diptera</named-content></kwd><kwd><named-content xmlns:xlink="http://www.w3.org/1999/xlink" content-type="family">Tephritidae</named-content></kwd></kwd-group><mixed-citation publication-type="journal"><person-group><name><surname>Harym</surname><given-names>Younes El</given-names></name><name><surname>Belqat</surname><given-names>Boutaïna</given-names></name></person-group><article-title>First checklist of the fruit flies of Morocco, including new records (<tp:taxon-name><tp:taxon-name-part taxon-name-part-type="order">Diptera</tp:taxon-name-part></tp:taxon-name>, <tp:taxon-name><tp:taxon-name-part taxon-name-part-type="family">Tephritidae</tp:taxon-name-part></tp:taxon-name>)</article-title><source>Zookeys</source><day>26</day><month>9</month><year>2017</year><volume>2017</volume><issue>702</issue><fpage>137</fpage><lpage>171</lpage><pub-id pub-id-type="doi">10.3897/zookeys.702.13368</pub-id></mixed-citation></tp:treatment-meta><tp:nomenclature><tp:taxon-name>
                    <tp:taxon-name-part taxon-name-part-type="genus" reg="Tephritis">Tephritis</tp:taxon-name-part>
                    <tp:taxon-name-part taxon-name-part-type="species" reg="divisa">divisa</tp:taxon-name-part>
                  </tp:taxon-name><tp:taxon-authority>(Rondani, 1871)</tp:taxon-authority></tp:nomenclature><tp:treatment-sec sec-type="New record" id="SECID0EIHBK"><title>New record.</title><p>Morocco, Rif: Daya Amsemlil, 1♀, 01-XI-2014 (net sweeping). First record for Morocco and North Africa.</p></tp:treatment-sec><tp:treatment-sec sec-type="distribution" id="SECID0ENHBK"><title>World distribution.</title><p>Croatia, France, Greece, Israel, Italy, Near East Asia, Spain, Switzerland, Turkey and Ukraine (Norrbom 1999, <xref ref-type="bibr" rid="B38">Korneyev 2003</xref>, <xref ref-type="bibr" rid="B58">Merz and Korneyev 2004</xref>, <xref ref-type="bibr" rid="B47">Kütük 2005</xref>).</p></tp:treatment-sec><ref-list><ref id="B38"><mixed-citation xmlns:xlink="http://www.w3.org/1999/xlink" xlink:type="simple">
          <person-group><name name-style="western"><surname>Korneyev</surname><given-names>VA</given-names></name></person-group> (<year>2003</year>) <article-title>New and little-known <tp:taxon-name><tp:taxon-name-part taxon-name-part-type="family">Tephritidae</tp:taxon-name-part></tp:taxon-name> (<tp:taxon-name><tp:taxon-name-part taxon-name-part-type="order">Diptera</tp:taxon-name-part></tp:taxon-name>, <tp:taxon-name><tp:taxon-name-part taxon-name-part-type="suborder">Cyclorrhapha</tp:taxon-name-part></tp:taxon-name>) from Europe.</article-title> <source>Vestnik Zoologii</source> <volume>37</volume>(<issue>3</issue>): <fpage>3</fpage>–<lpage>12</lpage>.</mixed-citation></ref><ref id="B58"><mixed-citation xmlns:xlink="http://www.w3.org/1999/xlink" xlink:type="simple">
          <person-group><name name-style="western"><surname>Merz</surname><given-names>B</given-names></name><name name-style="western"><surname>Korneyev</surname><given-names>VA</given-names></name></person-group> (<year>2004</year>) Fauna Europaea: <tp:taxon-name><tp:taxon-name-part taxon-name-part-type="order">Diptera</tp:taxon-name-part></tp:taxon-name>, <tp:taxon-name><tp:taxon-name-part taxon-name-part-type="suborder">Brachycera</tp:taxon-name-part></tp:taxon-name>, <tp:taxon-name><tp:taxon-name-part taxon-name-part-type="family">Tephritidae</tp:taxon-name-part></tp:taxon-name>. Fauna Europaea version 1.3. <ext-link xlink:type="simple" ext-link-type="uri" xlink:href="http://www.faunaeur.org">http://www.faunaeur.org</ext-link> [accessed 25 March 2009]</mixed-citation></ref><ref id="B47"><mixed-citation xmlns:xlink="http://www.w3.org/1999/xlink" xlink:type="simple">
          <person-group><name name-style="western"><surname>Kütük</surname><given-names>M</given-names></name></person-group> (<year>2005</year>) <article-title>Two new records of <italic><tp:taxon-name><tp:taxon-name-part taxon-name-part-type="genus">Tephritis</tp:taxon-name-part></tp:taxon-name></italic> Latreille, 1804 (<tp:taxon-name><tp:taxon-name-part taxon-name-part-type="order">Diptera</tp:taxon-name-part></tp:taxon-name>: <tp:taxon-name><tp:taxon-name-part taxon-name-part-type="family">Tephritidae</tp:taxon-name-part></tp:taxon-name>) from Turkey.</article-title> <source>Turkish Journal of Zoology</source> <volume>29</volume>: <fpage>167</fpage>–<lpage>170</lpage>.</mixed-citation></ref></ref-list></tp:taxon-treatment>
