# Supplementary material for: First checklist of the fruit flies of Morocco, including new records (Diptera, Tephritidae)
Source: Zookeys. 2017 Sep 26;(702):137–71. doi: 10.3897/zookeys.702.13368 (PMC5673970; doi:10.3897/zookeys.702.13368)
Supplement: XML Treatment for Tephritis formosa [file zookeys.702.13368-treatment33.xml]

<!DOCTYPE tp:taxon-treatment
  PUBLIC "-//TaxonX//DTD Taxonomic Treatment Publishing DTD v0 20100105//EN" "tax-treatment-NSO.dtd">
<tp:taxon-treatment xmlns:tp="http://www.plazi.org/taxpub"><tp:treatment-meta><kwd-group><label>Taxon classification</label><kwd><named-content xmlns:xlink="http://www.w3.org/1999/xlink" content-type="kingdom">Animalia</named-content></kwd><kwd><named-content xmlns:xlink="http://www.w3.org/1999/xlink" content-type="order">Diptera</named-content></kwd><kwd><named-content xmlns:xlink="http://www.w3.org/1999/xlink" content-type="family">Tephritidae</named-content></kwd></kwd-group><mixed-citation publication-type="journal"><person-group><name><surname>Harym</surname><given-names>Younes El</given-names></name><name><surname>Belqat</surname><given-names>Boutaïna</given-names></name></person-group><article-title>First checklist of the fruit flies of Morocco, including new records (<tp:taxon-name><tp:taxon-name-part taxon-name-part-type="order">Diptera</tp:taxon-name-part></tp:taxon-name>, <tp:taxon-name><tp:taxon-name-part taxon-name-part-type="family">Tephritidae</tp:taxon-name-part></tp:taxon-name>)</article-title><source>Zookeys</source><day>26</day><month>9</month><year>2017</year><volume>2017</volume><issue>702</issue><fpage>137</fpage><lpage>171</lpage><pub-id pub-id-type="doi">10.3897/zookeys.702.13368</pub-id></mixed-citation></tp:treatment-meta><tp:nomenclature><tp:taxon-name>
                    <tp:taxon-name-part taxon-name-part-type="genus" reg="Tephritis">Tephritis</tp:taxon-name-part>
                    <tp:taxon-name-part taxon-name-part-type="species" reg="formosa">formosa</tp:taxon-name-part>
                  </tp:taxon-name><tp:taxon-authority>(Loew, 1844)</tp:taxon-authority></tp:nomenclature><tp:treatment-sec sec-type="Literature record" id="SECID0ECJBK"><title>Literature record.</title><p>Morocco, High Atlas: Asni (<xref ref-type="bibr" rid="B73">Séguy 1930</xref>).</p></tp:treatment-sec><tp:treatment-sec sec-type="New records" id="SECID0EMJBK"><title>New records.</title><p>Morocco, Rif: Oued Abou Bnar, 1♂, 18-V-2014; Oued Sidi Ben Sâada, 1♂, 30-V-2014; Oued Achekrade, 1♂, 31-V-2014; Oued El Kanar, 1♀, 25-IV-2015 (net sweeping). First record for the Rif.</p></tp:treatment-sec><tp:treatment-sec sec-type="distribution" id="SECID0ERJBK"><title>World distribution.</title><p>Caucasus, Israel, Persia, Russia, Ukraine, Moldova, Azerbaijan, Georgia, Armenia, England, Switzerland, Germany, Iran, Turkey, China (<xref ref-type="bibr" rid="B29">Hendel 1927</xref>, <xref ref-type="bibr" rid="B10">Dirlbek and Dirlbek 1971</xref>, <xref ref-type="bibr" rid="B23">Giray 1979</xref>, <xref ref-type="bibr" rid="B14">Foote 1984</xref>, <xref ref-type="bibr" rid="B83">White 1988</xref>, <xref ref-type="bibr" rid="B16">Freidberg and Kugler 1989</xref>, <xref ref-type="bibr" rid="B51">Merz 1994</xref>, Wang 1998).</p></tp:treatment-sec><ref-list><ref id="B73"><mixed-citation xmlns:xlink="http://www.w3.org/1999/xlink" xlink:type="simple">
          <person-group><name name-style="western"><surname>Séguy</surname><given-names>E</given-names></name></person-group> (<year>1930</year>) <article-title>Contribution à l'étude des Diptères du Maroc.</article-title> <source>Mémoire de la Société des Sciences Naturelles et Physique du Maroc</source> <volume>24</volume>: <fpage>1</fpage>–<lpage>206</lpage>.</mixed-citation></ref><ref id="B29"><mixed-citation xmlns:xlink="http://www.w3.org/1999/xlink" xlink:type="simple">
          <person-group><name name-style="western"><surname>Hendel</surname><given-names>F</given-names></name></person-group> (<year>1927</year>) <article-title><tp:taxon-name><tp:taxon-name-part taxon-name-part-type="family">Trypetidae</tp:taxon-name-part></tp:taxon-name>. In: Lindner E (Ed.</article-title> <source>) Die Fliegert der Palaarktischen Region</source> <volume>49</volume>: <fpage>1</fpage>–<lpage>221</lpage>.</mixed-citation></ref><ref id="B10"><mixed-citation xmlns:xlink="http://www.w3.org/1999/xlink" xlink:type="simple">
          <person-group><name name-style="western"><surname>Dirlbek</surname><given-names>J</given-names></name><name name-style="western"><surname>Dirlbek</surname><given-names>K</given-names></name></person-group> (<year>1971</year>) Nálezy některých vrtulovitých (<tp:taxon-name><tp:taxon-name-part taxon-name-part-type="order">Diptera</tp:taxon-name-part></tp:taxon-name>, <tp:taxon-name><tp:taxon-name-part taxon-name-part-type="family">Trypetidae</tp:taxon-name-part></tp:taxon-name>) zoblasti Krkonoš. (Die Funde einigen Bohrfliegen (<tp:taxon-name><tp:taxon-name-part taxon-name-part-type="order">Diptera</tp:taxon-name-part></tp:taxon-name>, <tp:taxon-name><tp:taxon-name-part taxon-name-part-type="family">Trypetidae</tp:taxon-name-part></tp:taxon-name>) aus dem Riesenbirge). Opera Corcontica 7-8: 197–202 (in Czech, German summ.).</mixed-citation></ref><ref id="B23"><mixed-citation xmlns:xlink="http://www.w3.org/1999/xlink" xlink:type="simple">
          <person-group><name name-style="western"><surname>Giray</surname><given-names>H</given-names></name></person-group> (<year>1979</year>) <article-title>Turkiye <tp:taxon-name><tp:taxon-name-part taxon-name-part-type="family">Trypetidae</tp:taxon-name-part></tp:taxon-name> (<tp:taxon-name><tp:taxon-name-part taxon-name-part-type="order">Diptera</tp:taxon-name-part></tp:taxon-name>) faunasina ait ilk liste.</article-title> <source>Turkiye Bitki Koruma Dergisi</source> <volume>3</volume>: <fpage>35</fpage>–<lpage>46</lpage>.</mixed-citation></ref><ref id="B14"><mixed-citation xmlns:xlink="http://www.w3.org/1999/xlink" xlink:type="simple">
          <person-group><name name-style="western"><surname>Foote</surname><given-names>RH</given-names></name></person-group> (<year>1984</year>) <source>Family <tp:taxon-name><tp:taxon-name-part taxon-name-part-type="family">Tephritidae</tp:taxon-name-part></tp:taxon-name>. In: Soos A, Papp L (Eds) Catalogue of Palaearctic <tp:taxon-name><tp:taxon-name-part taxon-name-part-type="order">Diptera</tp:taxon-name-part></tp:taxon-name>, Vol. 9, <tp:taxon-name><tp:taxon-name-part taxon-name-part-type="family">Micropezidae</tp:taxon-name-part></tp:taxon-name> - <tp:taxon-name><tp:taxon-name-part taxon-name-part-type="family">Agromyzidae</tp:taxon-name-part></tp:taxon-name>.</source> <publisher-name>Akademiae Kiado</publisher-name>, <publisher-loc>Budapest &amp; Elsevier Science Publishers, Amsterdam</publisher-loc>, <size units="page">460 pp</size>.</mixed-citation></ref><ref id="B83"><mixed-citation xmlns:xlink="http://www.w3.org/1999/xlink" xlink:type="simple">
          <person-group><name name-style="western"><surname>White</surname><given-names>IM</given-names></name></person-group> (<year>1988</year>) <source>Tephritid flies: Handbooks for the identification of British insects. Vol.</source> <publisher-name>10</publisher-name>, <publisher-loc>part 5a. Royal Entomological Society of London</publisher-loc>, <size units="page">134 pp</size>.</mixed-citation></ref><ref id="B16"><mixed-citation xmlns:xlink="http://www.w3.org/1999/xlink" xlink:type="simple">
          <person-group><name name-style="western"><surname>Freidberg</surname><given-names>A</given-names></name><name name-style="western"><surname>Kugler</surname><given-names>J</given-names></name></person-group> (<year>1989</year>) <source>Fauna Palaestina, <tp:taxon-name><tp:taxon-name-part taxon-name-part-type="class">Insecta</tp:taxon-name-part></tp:taxon-name> IV, <tp:taxon-name><tp:taxon-name-part taxon-name-part-type="order">Diptera</tp:taxon-name-part></tp:taxon-name>: <tp:taxon-name><tp:taxon-name-part taxon-name-part-type="family">Tephritidae</tp:taxon-name-part></tp:taxon-name>.</source> <publisher-name>The Israel Academy of Sciences and Humanities</publisher-name>, <publisher-loc>Jerusalem</publisher-loc>, <size units="page">212 pp</size>.</mixed-citation></ref><ref id="B51"><mixed-citation xmlns:xlink="http://www.w3.org/1999/xlink" xlink:type="simple">
          <person-group><name name-style="western"><surname>Merz</surname><given-names>B</given-names></name></person-group> (<year>1994</year>) <article-title><tp:taxon-name><tp:taxon-name-part taxon-name-part-type="order">Diptera</tp:taxon-name-part></tp:taxon-name>: <tp:taxon-name><tp:taxon-name-part taxon-name-part-type="family">Tephritidae</tp:taxon-name-part></tp:taxon-name>.</article-title> <source><tp:taxon-name><tp:taxon-name-part taxon-name-part-type="class">Insecta</tp:taxon-name-part></tp:taxon-name> Helvetica Fauna</source> <volume>10</volume>: <fpage>1</fpage>–<lpage>198</lpage>.</mixed-citation></ref></ref-list></tp:taxon-treatment>
