# Supplementary material for: First checklist of the fruit flies of Morocco, including new records (Diptera, Tephritidae)
Source: Zookeys. 2017 Sep 26;(702):137–71. doi: 10.3897/zookeys.702.13368 (PMC5673970; doi:10.3897/zookeys.702.13368)
Supplement: XML Treatment for Tephritis praecox [file zookeys.702.13368-treatment38.xml]

<!DOCTYPE tp:taxon-treatment
  PUBLIC "-//TaxonX//DTD Taxonomic Treatment Publishing DTD v0 20100105//EN" "tax-treatment-NSO.dtd">
<tp:taxon-treatment xmlns:tp="http://www.plazi.org/taxpub"><tp:treatment-meta><kwd-group><label>Taxon classification</label><kwd><named-content xmlns:xlink="http://www.w3.org/1999/xlink" content-type="kingdom">Animalia</named-content></kwd><kwd><named-content xmlns:xlink="http://www.w3.org/1999/xlink" content-type="order">Diptera</named-content></kwd><kwd><named-content xmlns:xlink="http://www.w3.org/1999/xlink" content-type="family">Tephritidae</named-content></kwd></kwd-group><mixed-citation publication-type="journal"><person-group><name><surname>Harym</surname><given-names>Younes El</given-names></name><name><surname>Belqat</surname><given-names>Boutaïna</given-names></name></person-group><article-title>First checklist of the fruit flies of Morocco, including new records (<tp:taxon-name><tp:taxon-name-part taxon-name-part-type="order">Diptera</tp:taxon-name-part></tp:taxon-name>, <tp:taxon-name><tp:taxon-name-part taxon-name-part-type="family">Tephritidae</tp:taxon-name-part></tp:taxon-name>)</article-title><source>Zookeys</source><day>26</day><month>9</month><year>2017</year><volume>2017</volume><issue>702</issue><fpage>137</fpage><lpage>171</lpage><pub-id pub-id-type="doi">10.3897/zookeys.702.13368</pub-id></mixed-citation></tp:treatment-meta><tp:nomenclature><tp:taxon-name>
                    <tp:taxon-name-part taxon-name-part-type="genus" reg="Tephritis">Tephritis</tp:taxon-name-part>
                    <tp:taxon-name-part taxon-name-part-type="species" reg="praecox">praecox</tp:taxon-name-part>
                  </tp:taxon-name><tp:taxon-authority>(Loew, 1844)</tp:taxon-authority></tp:nomenclature><tp:treatment-sec sec-type="Literature records" id="SECID0E4VBK"><title>Literature records.</title><p>Morocco, Rif: Tangier (<xref ref-type="bibr" rid="B32">Heřman and Dirlbek 2006</xref>). Middle Atlas: Tizi s’Tkrine (<xref ref-type="bibr" rid="B73">Séguy 1930</xref>), Ifrane-Azrou National Park (<xref ref-type="bibr" rid="B32">Heřman and Dirlbek 2006</xref>). First record for eastern Morocco.</p></tp:treatment-sec><tp:treatment-sec sec-type="New sites" id="SECID0EPWBK"><title>New sites.</title><p>Morocco, Rif: Daya El Ânassar, 2♂♂, 24-V-2013; Daya Amsemlil, 1♀, 30-V-2013; Affluent Oued Amsemlil, 1♀, 30-V-2013; Douar Dacheryène, 1♀, 04-IV-2014; Douar Taghbaloute, 1♂, 05-IV-2014; Barrage Nakhla, 1♂, 05-IV-2014; Oued Sahel, 2♂♂, 05-IV-2014; Daya Jbel Zemzem, 4♂♂, 2♀♀, 17-IV-2014- 1♂, 23-IV-2014; Douar Kitane, 1♂, 19-IV-2014; Oued El Hamma, 1♂, 25-IV-2014; Oued El Kebir, 2♂♂, 2♀♀, 25-IV-2014; Aïn El Ma Bared, 1♂, 06-V-2014; Aïn El Malâab, 1♂, 1♀, 17-V-2014; Douar Abou Boubnar (Marabout Sidi Gile), 1♀, 18-V-2014; Maison forestière, 1♂, 1♀, 17-VI-2014; Douar Tizga, 1♀, 25-VI-2014; Oued Aïn Jdioui (Touaret), 1♀, 28-III-2015; Daya Afrate, 1♂, 18-IV-2015; Oued Jbara, 1♂, 18-IV-2015; Aïn El Malâab, 1♂, 21-IV-2015; Aïn El Maounzil, 11♂♂, 8♀♀, 21-IV-2015; Daya Tazia, 1♂, 24-IV-2015; Oued Jnane Niche, 5♂♂, 4♀♀, 25-IV-2015; Oued Majjou, 1♀, 27-IV-2015; Aïn Tiouila, 1♂, 02-V-2015; Daya Mtahen, 1♂, 1♀, 07-V-2015; Lâazaba, 3♂♂, 1♀, 12-XII-2015; Dhar Sbagh Mâasra, 1♂, 3♀♀, 12-XII-2015; El Hajria, 1♀, 13-XII-2015; Aïn Boharroch, 1♂, 13-XII-2015; Douar Tamakout, 1♀, 25-XII-2015; Douar Ouslaf, 1♂, 2♀♀, 26-XII-2015 (net sweeping). Beni Snassen (Eastern Morocco): Oued Beni Ouaklane, 1♂, 24-XI-2014.</p></tp:treatment-sec><tp:treatment-sec sec-type="distribution" id="SECID0EUWBK"><title>World distribution.</title><p>Algeria, Spain, Portugal, Switzerland, Great Britain, Austria, Hungary, Madeira, Canary Islands, Syria, Iran, Israel, Iraq, Afghanistan (<xref ref-type="bibr" rid="B73">Séguy 1930</xref>, <xref ref-type="bibr" rid="B65">Norrbom et al. 1999</xref>, <xref ref-type="bibr" rid="B39">Korneyev and Dirlbek 2000</xref>, <xref ref-type="bibr" rid="B79">Smit 2006</xref>, <xref ref-type="bibr" rid="B32">Heřman and Dirlbek 2006</xref>, <xref ref-type="bibr" rid="B94">Zarghani et al. 2010</xref>, Gharajedaghi et al. 2012).</p></tp:treatment-sec><ref-list><ref id="B32"><mixed-citation xmlns:xlink="http://www.w3.org/1999/xlink" xlink:type="simple">
          <person-group><name name-style="western"><surname>Heřman</surname><given-names>P</given-names></name><name name-style="western"><surname>Dirlbek</surname><given-names>J</given-names></name></person-group> (<year>2006</year>) <article-title>Contribution to the knowledge of the fruit fly fauna of Algeria, Morocco and Tunisia (<tp:taxon-name><tp:taxon-name-part taxon-name-part-type="order">Diptera</tp:taxon-name-part></tp:taxon-name>: <tp:taxon-name><tp:taxon-name-part taxon-name-part-type="family">Tephritidae</tp:taxon-name-part></tp:taxon-name>).</article-title> In: <person-group><name name-style="western"><surname>Kinkorová</surname><given-names>J</given-names></name></person-group> (<role>Ed.</role>) <issue-title>Dipterologica Bohemoslovaca.</issue-title> <source>13. Acta Universitatis <tp:taxon-name><tp:taxon-name-part taxon-name-part-type="subfamily">Carolinae</tp:taxon-name-part></tp:taxon-name> Biologica 50(1-2)</source>, <fpage>53</fpage>–<lpage>56</lpage>.</mixed-citation></ref><ref id="B73"><mixed-citation xmlns:xlink="http://www.w3.org/1999/xlink" xlink:type="simple">
          <person-group><name name-style="western"><surname>Séguy</surname><given-names>E</given-names></name></person-group> (<year>1930</year>) <article-title>Contribution à l'étude des Diptères du Maroc.</article-title> <source>Mémoire de la Société des Sciences Naturelles et Physique du Maroc</source> <volume>24</volume>: <fpage>1</fpage>–<lpage>206</lpage>.</mixed-citation></ref><ref id="B65"><mixed-citation xmlns:xlink="http://www.w3.org/1999/xlink" xlink:type="simple">
          <person-group><name name-style="western"><surname>Norrbom</surname><given-names>AL</given-names></name><name name-style="western"><surname>Carroll</surname><given-names>LE</given-names></name><name name-style="western"><surname>Thompson</surname><given-names>RC</given-names></name><name name-style="western"><surname>White</surname><given-names>IM</given-names></name><name name-style="western"><surname>Freidberg</surname><given-names>A</given-names></name></person-group> (<year>1999</year>) <article-title>Systematic database of names.</article-title> In: <person-group><name name-style="western"><surname>Thompson</surname><given-names>FC</given-names></name></person-group> (<role>Ed.</role>) <issue-title>Fruit Fly Expert Identification System and Systematic Information Database.</issue-title> <source>Myia</source> <volume>9</volume>: <fpage>65</fpage>–<lpage>251</lpage>.</mixed-citation></ref><ref id="B39"><mixed-citation xmlns:xlink="http://www.w3.org/1999/xlink" xlink:type="simple">
          <person-group><name name-style="western"><surname>Korneyev</surname><given-names>VA</given-names></name><name name-style="western"><surname>Dirlbek</surname><given-names>J</given-names></name></person-group> (<year>2000</year>) <article-title>The fruit flies (<tp:taxon-name><tp:taxon-name-part taxon-name-part-type="order">Diptera</tp:taxon-name-part></tp:taxon-name>: <tp:taxon-name><tp:taxon-name-part taxon-name-part-type="family">Tephritidae</tp:taxon-name-part></tp:taxon-name>) of Syria, Jordan and Iraq.</article-title> <source>Studia Dipterologica</source> <volume>7</volume>: <fpage>463</fpage>–<lpage>482</lpage>.</mixed-citation></ref><ref id="B79"><mixed-citation xmlns:xlink="http://www.w3.org/1999/xlink" xlink:type="simple">
          <person-group><name name-style="western"><surname>Smit</surname><given-names>JT</given-names></name></person-group> (<year>2006</year>) <article-title>The <tp:taxon-name><tp:taxon-name-part taxon-name-part-type="family">Tephritidae</tp:taxon-name-part></tp:taxon-name> (<tp:taxon-name><tp:taxon-name-part taxon-name-part-type="order">Diptera</tp:taxon-name-part></tp:taxon-name>) of the Madeiran archipelago, Portugal.</article-title> In: <person-group><name name-style="western"><surname>Merz</surname><given-names>B</given-names></name></person-group> (<role>Ed.</role>) <issue-title>Phylogeny, taxonomy, and biology of tephritoid flies (Diptera, Tephritoidea).</issue-title> <source>Instrumenta Biodiversitatis</source> <volume>7</volume>: <fpage>1</fpage>–<lpage>274</lpage>.</mixed-citation></ref><ref id="B94"><mixed-citation xmlns:xlink="http://www.w3.org/1999/xlink" xlink:type="simple">
          <person-group><name name-style="western"><surname>Zarghani</surname><given-names>E</given-names></name><name name-style="western"><surname>Khaghaninia</surname><given-names>S</given-names></name><name name-style="western"><surname>Pour</surname><given-names>Abad RF</given-names></name><name name-style="western"><surname>Gharali</surname><given-names>B</given-names></name></person-group> (<year>2010</year>) <article-title>Two genera and five species as new records for fruit flies fauna of Iran from East Azarbayjan province.</article-title> <source>Munis Entomology &amp; Zoology</source> <volume>5</volume>(<issue>2</issue>): <fpage>823</fpage>–<lpage>824</lpage>.</mixed-citation></ref></ref-list></tp:taxon-treatment>
