# Supplementary material for: First checklist of the fruit flies of Morocco, including new records (Diptera, Tephritidae)
Source: Zookeys. 2017 Sep 26;(702):137–71. doi: 10.3897/zookeys.702.13368 (PMC5673970; doi:10.3897/zookeys.702.13368)
Supplement: XML Treatment for Trupanea amoena [file zookeys.702.13368-treatment45.xml]

<!DOCTYPE tp:taxon-treatment
  PUBLIC "-//TaxonX//DTD Taxonomic Treatment Publishing DTD v0 20100105//EN" "tax-treatment-NSO.dtd">
<tp:taxon-treatment xmlns:tp="http://www.plazi.org/taxpub"><tp:treatment-meta><kwd-group><label>Taxon classification</label><kwd><named-content xmlns:xlink="http://www.w3.org/1999/xlink" content-type="kingdom">Animalia</named-content></kwd><kwd><named-content xmlns:xlink="http://www.w3.org/1999/xlink" content-type="order">Diptera</named-content></kwd><kwd><named-content xmlns:xlink="http://www.w3.org/1999/xlink" content-type="family">Tephritidae</named-content></kwd></kwd-group><mixed-citation publication-type="journal"><person-group><name><surname>Harym</surname><given-names>Younes El</given-names></name><name><surname>Belqat</surname><given-names>Boutaïna</given-names></name></person-group><article-title>First checklist of the fruit flies of Morocco, including new records (<tp:taxon-name><tp:taxon-name-part taxon-name-part-type="order">Diptera</tp:taxon-name-part></tp:taxon-name>, <tp:taxon-name><tp:taxon-name-part taxon-name-part-type="family">Tephritidae</tp:taxon-name-part></tp:taxon-name>)</article-title><source>Zookeys</source><day>26</day><month>9</month><year>2017</year><volume>2017</volume><issue>702</issue><fpage>137</fpage><lpage>171</lpage><pub-id pub-id-type="doi">10.3897/zookeys.702.13368</pub-id></mixed-citation></tp:treatment-meta><tp:nomenclature><tp:taxon-name>
                    <tp:taxon-name-part taxon-name-part-type="genus" reg="Trupanea">Trupanea</tp:taxon-name-part>
                    <tp:taxon-name-part taxon-name-part-type="species" reg="amoena">amoena</tp:taxon-name-part>
                  </tp:taxon-name><tp:taxon-authority>(Frauenfeld, 1857)</tp:taxon-authority></tp:nomenclature><tp:treatment-sec sec-type="Literature records" id="SECID0EKFCK"><title>Literature records.</title><p>Morocco, Middle Atlas: Aïn Leuh (<xref ref-type="bibr" rid="B73">Séguy 1930</xref>). First record for the Rif.</p></tp:treatment-sec><tp:treatment-sec sec-type="New records" id="SECID0EUFCK"><title>New records.</title><p>Morocco, Rif: Ksar Rimal, 1♂, 05-VI-2013; Oued Jnane niche, 1♂, 14-VI-2013; Affluent Tarmast, 2♀♀, 26-VI-2013; Oued Martil (Tamouda), 1♀, 13-VII-2013; Oued Amsa, 1♂, 13-XII-2013; Oued El Hamma, 2♂♂, 1♀, 25-IV-2014; Oued Boumarouil, 1♀, 10-V-2014; Oued Sidi Yahya Aârab, 1♂, 25-IV-2015; Aïn Tiouila, 1♂, 02-V-2015. Anti Atlas: Oued Massa (Pont Aghbalou), 1♂, 12-V-2015; Centre Sidi Ouassay, 1♂, 12-V-2015; Avant Sidi Binzarne, 2♂♂, 1♀, 12-V-2015; Oued Tisla, 2♀♀, 24-V-2015; Douar Tighrimt, 1♂, 29-V-2015; Oued Draa (Tahtah), 1♂, 03-VI-2015; Jnane Makadir, 1♂, 03-VI-2015; Douar Rggaga, 1♀, 05-VI-2015; Aït Aissa O Brahim, 1♂, 05-VI-2015; Oued Drâa (Ikhf Mezrou), 1♂, 06-VI-2015; Isdaoun, 1♂, 07-VI-2015; Ksibat Elhdeb, 1♀, 07-VI-2015; Oued Tinghir, 2♂♂, 11-VI-2015 (net sweeping).</p></tp:treatment-sec><tp:treatment-sec sec-type="distribution" id="SECID0EZFCK"><title>World distribution.</title><p>North Africa, Canary Islands, Ceylon, Ethiopia, England, Germany, India, Iran, Israel, Middle Asia, Middle and North Europe, Netherlands, Philippines, Saudi Arabia, Switzerland, Taiwan, Turkey, United Arab Emirates (<xref ref-type="bibr" rid="B29">Hendel 1927</xref>, <xref ref-type="bibr" rid="B73">Séguy 1930</xref>, <xref ref-type="bibr" rid="B22">Giray 1969</xref>, <xref ref-type="bibr" rid="B14">Foote 1984</xref>, <xref ref-type="bibr" rid="B83">White 1988</xref>, <xref ref-type="bibr" rid="B16">Freidberg and Kugler 1989</xref>, <xref ref-type="bibr" rid="B51">Merz 1994</xref>, <xref ref-type="bibr" rid="B58">Merz and Korneyev 2004</xref>, <xref ref-type="bibr" rid="B57">Merz and Dawah 2005</xref>, <xref ref-type="bibr" rid="B55">Merz 2008</xref>, <xref ref-type="bibr" rid="B62">Mohamadzade Namin et al. 2010b</xref>).</p></tp:treatment-sec><ref-list><ref id="B73"><mixed-citation xmlns:xlink="http://www.w3.org/1999/xlink" xlink:type="simple">
          <person-group><name name-style="western"><surname>Séguy</surname><given-names>E</given-names></name></person-group> (<year>1930</year>) <article-title>Contribution à l'étude des Diptères du Maroc.</article-title> <source>Mémoire de la Société des Sciences Naturelles et Physique du Maroc</source> <volume>24</volume>: <fpage>1</fpage>–<lpage>206</lpage>.</mixed-citation></ref><ref id="B29"><mixed-citation xmlns:xlink="http://www.w3.org/1999/xlink" xlink:type="simple">
          <person-group><name name-style="western"><surname>Hendel</surname><given-names>F</given-names></name></person-group> (<year>1927</year>) <article-title><tp:taxon-name><tp:taxon-name-part taxon-name-part-type="family">Trypetidae</tp:taxon-name-part></tp:taxon-name>. In: Lindner E (Ed.</article-title> <source>) Die Fliegert der Palaarktischen Region</source> <volume>49</volume>: <fpage>1</fpage>–<lpage>221</lpage>.</mixed-citation></ref><ref id="B22"><mixed-citation xmlns:xlink="http://www.w3.org/1999/xlink" xlink:type="simple">
          <person-group><name name-style="western"><surname>Giray</surname><given-names>H</given-names></name></person-group> (<year>1969</year>) <article-title>Ege bölgesinde yabani otlarda bulunan <tp:taxon-name><tp:taxon-name-part taxon-name-part-type="family">Trypetidae</tp:taxon-name-part></tp:taxon-name> (<tp:taxon-name><tp:taxon-name-part taxon-name-part-type="order">Diptera</tp:taxon-name-part></tp:taxon-name>) türleri ile ilgili faunistik araştırmalar. Ege Üniversitesi Ziraat Fak.</article-title> <source>Dergisi</source> <volume>6</volume>(<issue>1</issue>): <fpage>71</fpage>–<lpage>78</lpage>.</mixed-citation></ref><ref id="B14"><mixed-citation xmlns:xlink="http://www.w3.org/1999/xlink" xlink:type="simple">
          <person-group><name name-style="western"><surname>Foote</surname><given-names>RH</given-names></name></person-group> (<year>1984</year>) <source>Family <tp:taxon-name><tp:taxon-name-part taxon-name-part-type="family">Tephritidae</tp:taxon-name-part></tp:taxon-name>. In: Soos A, Papp L (Eds) Catalogue of Palaearctic <tp:taxon-name><tp:taxon-name-part taxon-name-part-type="order">Diptera</tp:taxon-name-part></tp:taxon-name>, Vol. 9, <tp:taxon-name><tp:taxon-name-part taxon-name-part-type="family">Micropezidae</tp:taxon-name-part></tp:taxon-name> - <tp:taxon-name><tp:taxon-name-part taxon-name-part-type="family">Agromyzidae</tp:taxon-name-part></tp:taxon-name>.</source> <publisher-name>Akademiae Kiado</publisher-name>, <publisher-loc>Budapest &amp; Elsevier Science Publishers, Amsterdam</publisher-loc>, <size units="page">460 pp</size>.</mixed-citation></ref><ref id="B83"><mixed-citation xmlns:xlink="http://www.w3.org/1999/xlink" xlink:type="simple">
          <person-group><name name-style="western"><surname>White</surname><given-names>IM</given-names></name></person-group> (<year>1988</year>) <source>Tephritid flies: Handbooks for the identification of British insects. Vol.</source> <publisher-name>10</publisher-name>, <publisher-loc>part 5a. Royal Entomological Society of London</publisher-loc>, <size units="page">134 pp</size>.</mixed-citation></ref><ref id="B16"><mixed-citation xmlns:xlink="http://www.w3.org/1999/xlink" xlink:type="simple">
          <person-group><name name-style="western"><surname>Freidberg</surname><given-names>A</given-names></name><name name-style="western"><surname>Kugler</surname><given-names>J</given-names></name></person-group> (<year>1989</year>) <source>Fauna Palaestina, <tp:taxon-name><tp:taxon-name-part taxon-name-part-type="class">Insecta</tp:taxon-name-part></tp:taxon-name> IV, <tp:taxon-name><tp:taxon-name-part taxon-name-part-type="order">Diptera</tp:taxon-name-part></tp:taxon-name>: <tp:taxon-name><tp:taxon-name-part taxon-name-part-type="family">Tephritidae</tp:taxon-name-part></tp:taxon-name>.</source> <publisher-name>The Israel Academy of Sciences and Humanities</publisher-name>, <publisher-loc>Jerusalem</publisher-loc>, <size units="page">212 pp</size>.</mixed-citation></ref><ref id="B51"><mixed-citation xmlns:xlink="http://www.w3.org/1999/xlink" xlink:type="simple">
          <person-group><name name-style="western"><surname>Merz</surname><given-names>B</given-names></name></person-group> (<year>1994</year>) <article-title><tp:taxon-name><tp:taxon-name-part taxon-name-part-type="order">Diptera</tp:taxon-name-part></tp:taxon-name>: <tp:taxon-name><tp:taxon-name-part taxon-name-part-type="family">Tephritidae</tp:taxon-name-part></tp:taxon-name>.</article-title> <source><tp:taxon-name><tp:taxon-name-part taxon-name-part-type="class">Insecta</tp:taxon-name-part></tp:taxon-name> Helvetica Fauna</source> <volume>10</volume>: <fpage>1</fpage>–<lpage>198</lpage>.</mixed-citation></ref><ref id="B58"><mixed-citation xmlns:xlink="http://www.w3.org/1999/xlink" xlink:type="simple">
          <person-group><name name-style="western"><surname>Merz</surname><given-names>B</given-names></name><name name-style="western"><surname>Korneyev</surname><given-names>VA</given-names></name></person-group> (<year>2004</year>) Fauna Europaea: <tp:taxon-name><tp:taxon-name-part taxon-name-part-type="order">Diptera</tp:taxon-name-part></tp:taxon-name>, <tp:taxon-name><tp:taxon-name-part taxon-name-part-type="suborder">Brachycera</tp:taxon-name-part></tp:taxon-name>, <tp:taxon-name><tp:taxon-name-part taxon-name-part-type="family">Tephritidae</tp:taxon-name-part></tp:taxon-name>. Fauna Europaea version 1.3. <ext-link xlink:type="simple" ext-link-type="uri" xlink:href="http://www.faunaeur.org">http://www.faunaeur.org</ext-link> [accessed 25 March 2009]</mixed-citation></ref><ref id="B57"><mixed-citation xmlns:xlink="http://www.w3.org/1999/xlink" xlink:type="simple">
          <person-group><name name-style="western"><surname>Merz</surname><given-names>B</given-names></name><name name-style="western"><surname>Dawah</surname><given-names>A</given-names></name></person-group> (<year>2005</year>) Fruit flies (<tp:taxon-name><tp:taxon-name-part taxon-name-part-type="order">Diptera</tp:taxon-name-part></tp:taxon-name>, <tp:taxon-name><tp:taxon-name-part taxon-name-part-type="family">Tephritidae</tp:taxon-name-part></tp:taxon-name>) from Saudi Arabia, with descriptions of a new genus and six new species, Revue Suisse de Zoologie 112(4): 983–1028. <ext-link xlink:type="simple" ext-link-type="doi" xlink:href="10.5962/bhl.part.80334">https://doi.org/10.5962/bhl.part.80334</ext-link></mixed-citation></ref><ref id="B55"><mixed-citation xmlns:xlink="http://www.w3.org/1999/xlink" xlink:type="simple">
          <person-group><name name-style="western"><surname>Merz</surname><given-names>B</given-names></name></person-group> (<year>2008</year>) <article-title>Order <tp:taxon-name><tp:taxon-name-part taxon-name-part-type="order">Diptera</tp:taxon-name-part></tp:taxon-name>, family <tp:taxon-name><tp:taxon-name-part taxon-name-part-type="family">Tephritidae</tp:taxon-name-part></tp:taxon-name>.</article-title> In: <person-group><name name-style="western"><surname>Van Harten</surname><given-names>A</given-names></name></person-group> (<role>Ed.</role>) <issue-title>Arthropod fauna of the UAE.</issue-title> <source>Dar Al Ummah Printing Publishing, Distribution and Advertising, Abu Dhabi</source>, <fpage>643</fpage>–<lpage>661</lpage>.</mixed-citation></ref><ref id="B62"><mixed-citation xmlns:xlink="http://www.w3.org/1999/xlink" xlink:type="simple">
          <person-group><name name-style="western"><surname>Mohamadzade Namin</surname><given-names>S</given-names></name><name name-style="western"><surname>Nozari</surname><given-names>J</given-names></name><name name-style="western"><surname>Rasoulian</surname><given-names>GR</given-names></name></person-group> (<year>2010b</year>) The first report of <italic><tp:taxon-name><tp:taxon-name-part taxon-name-part-type="genus">Goniurellia</tp:taxon-name-part> <tp:taxon-name-part taxon-name-part-type="species">persignata</tp:taxon-name-part></tp:taxon-name></italic> Freidberg, 1980 (<tp:taxon-name><tp:taxon-name-part taxon-name-part-type="order">Diptera</tp:taxon-name-part></tp:taxon-name>: <tp:taxon-name><tp:taxon-name-part taxon-name-part-type="family">Tephritidae</tp:taxon-name-part></tp:taxon-name>) from Iran. Proceedings of the 19th Iranian Plant Protection Congress, Iranian Research Institute of Plant Protection, Iran 1: 138.</mixed-citation></ref></ref-list></tp:taxon-treatment>
