# Supplementary material for: First checklist of the fruit flies of Morocco, including new records (Diptera, Tephritidae)
Source: Zookeys. 2017 Sep 26;(702):137–71. doi: 10.3897/zookeys.702.13368 (PMC5673970; doi:10.3897/zookeys.702.13368)
Supplement: XML Treatment for Terellia sp. near longicauda [file zookeys.702.13368-treatment53.xml]

<!DOCTYPE tp:taxon-treatment
  PUBLIC "-//TaxonX//DTD Taxonomic Treatment Publishing DTD v0 20100105//EN" "tax-treatment-NSO.dtd">
<tp:taxon-treatment xmlns:tp="http://www.plazi.org/taxpub"><tp:treatment-meta><kwd-group><label>Taxon classification</label><kwd><named-content xmlns:xlink="http://www.w3.org/1999/xlink" content-type="kingdom">Animalia</named-content></kwd><kwd><named-content xmlns:xlink="http://www.w3.org/1999/xlink" content-type="order">Diptera</named-content></kwd><kwd><named-content xmlns:xlink="http://www.w3.org/1999/xlink" content-type="family">Tephritidae</named-content></kwd></kwd-group><mixed-citation publication-type="journal"><person-group><name><surname>Harym</surname><given-names>Younes El</given-names></name><name><surname>Belqat</surname><given-names>Boutaïna</given-names></name></person-group><article-title>First checklist of the fruit flies of Morocco, including new records (<tp:taxon-name><tp:taxon-name-part taxon-name-part-type="order">Diptera</tp:taxon-name-part></tp:taxon-name>, <tp:taxon-name><tp:taxon-name-part taxon-name-part-type="family">Tephritidae</tp:taxon-name-part></tp:taxon-name>)</article-title><source>Zookeys</source><day>26</day><month>9</month><year>2017</year><volume>2017</volume><issue>702</issue><fpage>137</fpage><lpage>171</lpage><pub-id pub-id-type="doi">10.3897/zookeys.702.13368</pub-id></mixed-citation></tp:treatment-meta><tp:nomenclature><tp:taxon-name>
                    <tp:taxon-name-part taxon-name-part-type="genus" reg="Terellia">Terellia</tp:taxon-name-part>
                    <tp:taxon-name-part taxon-name-part-type="uncertainty-rank">sp. near</tp:taxon-name-part>
                    <tp:taxon-name-part taxon-name-part-type="species" reg="longicauda">longicauda</tp:taxon-name-part>
                  </tp:taxon-name></tp:nomenclature><tp:treatment-sec sec-type="New record" id="SECID0ECZCK"><title>New record.</title><p>Morocco, Rif: Douar Kitane, 4♂♂, 10-VIII-2016- 2♂♂, 3♀♀, 11-VIII-2016- 1♂, 3♀♀, 12-VIII-2016- 1♀, 13-VIII-2016 (reared). First record for Morocco and North Africa.</p></tp:treatment-sec><tp:treatment-sec sec-type="host" id="SECID0EHZCK"><title>Host plants.</title><p>Flower heads of <italic><tp:taxon-name><tp:taxon-name-part taxon-name-part-type="genus" reg="Cynara">Cynara</tp:taxon-name-part> <tp:taxon-name-part taxon-name-part-type="species" reg="cardunculus">cardunculus</tp:taxon-name-part></tp:taxon-name></italic> L. (Fig. <xref ref-type="fig" rid="F7">6</xref>) from which the specimens were reared.</p><fig id="F7" position="float" orientation="portrait"><label>Figure 6.</label><caption><p>
                        <italic><tp:taxon-name><tp:taxon-name-part taxon-name-part-type="genus" reg="Cynara">Cynara</tp:taxon-name-part> <tp:taxon-name-part taxon-name-part-type="species" reg="cardunculus">cardunculus</tp:taxon-name-part></tp:taxon-name></italic> L. host plant of <tp:taxon-name><tp:taxon-name-part taxon-name-part-type="genus" reg="Terellia">Terellia</tp:taxon-name-part> <tp:taxon-name-part taxon-name-part-type="uncertainty-rank">sp. near</tp:taxon-name-part> <tp:taxon-name-part taxon-name-part-type="species" reg="longicauda">longicauda</tp:taxon-name-part></tp:taxon-name>.</p></caption><graphic xmlns:xlink="http://www.w3.org/1999/xlink" xlink:href="zookeys-702-137-g007.jpg" position="float" orientation="portrait" xlink:type="simple" id="oo_157948.jpg"/></fig></tp:treatment-sec><tp:treatment-sec sec-type="distribution" id="SECID0EB2CK"><title>World distribution.</title><p>Spain, Canary Islands (<xref ref-type="bibr" rid="B50">Merz 1992</xref>).</p></tp:treatment-sec><tp:treatment-sec sec-type="comments" id="SECID0EL2CK"><title>Comments.</title><p>This is an undescribed, cryptic species of the <italic><tp:taxon-name><tp:taxon-name-part taxon-name-part-type="genus" reg="Terellia">Terellia</tp:taxon-name-part> <tp:taxon-name-part taxon-name-part-type="species" reg="serratulae">serratulae</tp:taxon-name-part></tp:taxon-name></italic> L. complex known to infest <italic><tp:taxon-name><tp:taxon-name-part taxon-name-part-type="genus" reg="Cynara">Cynara</tp:taxon-name-part> <tp:taxon-name-part taxon-name-part-type="species" reg="cardunculus">cardunculus</tp:taxon-name-part></tp:taxon-name></italic> L. in Spain and the Canary Islands. The <italic>serratula</italic> group contains cryptic species, a situation that needs to be resolved, and for which a molecular approach should be adopted (Valery Korneyev, pers. comm.).</p></tp:treatment-sec><ref-list><ref id="B50"><mixed-citation xmlns:xlink="http://www.w3.org/1999/xlink" xlink:type="simple">
          <person-group><name name-style="western"><surname>Merz</surname><given-names>B</given-names></name></person-group> (<year>1992</year>) <article-title>The fruit flies of the Canary Islands (<tp:taxon-name><tp:taxon-name-part taxon-name-part-type="order">Diptera</tp:taxon-name-part></tp:taxon-name>: <tp:taxon-name><tp:taxon-name-part taxon-name-part-type="family">Tephritidae</tp:taxon-name-part></tp:taxon-name>).</article-title> <source>Entomologica Scandinavica</source> <volume>23</volume>: <fpage>215</fpage>–<lpage>231</lpage>. <ext-link xlink:type="simple" ext-link-type="doi" xlink:href="10.1163/187631292X00308">https://doi.org/10.1163/187631292X00308</ext-link></mixed-citation></ref></ref-list></tp:taxon-treatment>
