# Supplementary material for: First checklist of the fruit flies of Morocco, including new records (Diptera, Tephritidae)
Source: Zookeys. 2017 Sep 26;(702):137–71. doi: 10.3897/zookeys.702.13368 (PMC5673970; doi:10.3897/zookeys.702.13368)
Supplement: XML Treatment for Terellia virens [file zookeys.702.13368-treatment55.xml]

<!DOCTYPE tp:taxon-treatment
  PUBLIC "-//TaxonX//DTD Taxonomic Treatment Publishing DTD v0 20100105//EN" "tax-treatment-NSO.dtd">
<tp:taxon-treatment xmlns:tp="http://www.plazi.org/taxpub"><tp:treatment-meta><kwd-group><label>Taxon classification</label><kwd><named-content xmlns:xlink="http://www.w3.org/1999/xlink" content-type="kingdom">Animalia</named-content></kwd><kwd><named-content xmlns:xlink="http://www.w3.org/1999/xlink" content-type="order">Diptera</named-content></kwd><kwd><named-content xmlns:xlink="http://www.w3.org/1999/xlink" content-type="family">Tephritidae</named-content></kwd></kwd-group><mixed-citation publication-type="journal"><person-group><name><surname>Harym</surname><given-names>Younes El</given-names></name><name><surname>Belqat</surname><given-names>Boutaïna</given-names></name></person-group><article-title>First checklist of the fruit flies of Morocco, including new records (<tp:taxon-name><tp:taxon-name-part taxon-name-part-type="order">Diptera</tp:taxon-name-part></tp:taxon-name>, <tp:taxon-name><tp:taxon-name-part taxon-name-part-type="family">Tephritidae</tp:taxon-name-part></tp:taxon-name>)</article-title><source>Zookeys</source><day>26</day><month>9</month><year>2017</year><volume>2017</volume><issue>702</issue><fpage>137</fpage><lpage>171</lpage><pub-id pub-id-type="doi">10.3897/zookeys.702.13368</pub-id></mixed-citation></tp:treatment-meta><tp:nomenclature><tp:taxon-name>
                    <tp:taxon-name-part taxon-name-part-type="genus" reg="Terellia">Terellia</tp:taxon-name-part>
                    <tp:taxon-name-part taxon-name-part-type="species" reg="virens">virens</tp:taxon-name-part>
                  </tp:taxon-name><tp:taxon-authority>(Loew, 1846)</tp:taxon-authority></tp:nomenclature><tp:treatment-sec sec-type="Literature records" id="SECID0ECADK"><title>Literature records.</title><p>Morocco, High Atlas: Jbel Ayachi (<xref ref-type="bibr" rid="B84">White 1989</xref>), Tizi-n-Talrhemt (<xref ref-type="bibr" rid="B40">Korneyev et al. 2013</xref>). First record for the Anti Atlas.</p></tp:treatment-sec><tp:treatment-sec sec-type="New record" id="SECID0EQADK"><title>New record.</title><p>Morocco, Anti Atlas: Airport Sidi Ifni, 2♂♂, 17-V-2015; Oued Ouarzazate, 5♂♂, 12-VI-2015 (net sweeping)- 1♀, 01-VII-2015 (reared).</p></tp:treatment-sec><tp:treatment-sec sec-type="host" id="SECID0EVADK"><title>Host plants.</title><p>Flower heads of <italic><tp:taxon-name><tp:taxon-name-part taxon-name-part-type="genus" reg="Centaurea">Centaurea</tp:taxon-name-part> <tp:taxon-name-part taxon-name-part-type="species" reg="calcitrapa">calcitrapa</tp:taxon-name-part></tp:taxon-name></italic> L. from which the specimens were reared.</p></tp:treatment-sec><tp:treatment-sec sec-type="distribution" id="SECID0EGBDK"><title>World distribution.</title><p>Tunisia, Albania, Afghanistan, Austria, Bulgaria, Corsica, Czech Rep., France, Germany, Greece, Hungary, Iran, Iraq, Israel, Italy, Jordan, Kazakhstan, Moldova, Netherlands, Poland, Romania, Russia, Serbia, Sicily, Slovakia, Spain, Switzerland, Turkey, Ukraine, USA (<xref ref-type="bibr" rid="B73">Séguy 1930</xref>, <xref ref-type="bibr" rid="B49">Kütük and Yaran 2011</xref>, Gharajedaghi et al. 2012, <xref ref-type="bibr" rid="B40">Korneyev et al. 2013</xref>).</p></tp:treatment-sec><ref-list><ref id="B84"><mixed-citation xmlns:xlink="http://www.w3.org/1999/xlink" xlink:type="simple">
          <person-group><name name-style="western"><surname>White</surname><given-names>IM</given-names></name></person-group> (<year>1989</year>) <article-title>A new species of <italic><tp:taxon-name><tp:taxon-name-part taxon-name-part-type="genus">Terellia</tp:taxon-name-part></tp:taxon-name></italic> Robineau-Desvoidy associated with <italic><tp:taxon-name><tp:taxon-name-part taxon-name-part-type="genus">Centaurea</tp:taxon-name-part> <tp:taxon-name-part taxon-name-part-type="species">solstitialis</tp:taxon-name-part></tp:taxon-name></italic> L. and a revision of the <italic><tp:taxon-name><tp:taxon-name-part taxon-name-part-type="genus">Terellia</tp:taxon-name-part> <tp:taxon-name-part taxon-name-part-type="species">virens</tp:taxon-name-part></tp:taxon-name></italic> (Loew) species group (<tp:taxon-name><tp:taxon-name-part taxon-name-part-type="order">Diptera</tp:taxon-name-part></tp:taxon-name>: <tp:taxon-name><tp:taxon-name-part taxon-name-part-type="family">Tephritidae</tp:taxon-name-part></tp:taxon-name>).</article-title> <source>Entomologist’s Monthly Magazine</source> <volume>125</volume>: <fpage>53</fpage>–<lpage>62</lpage>. <ext-link xlink:type="simple" ext-link-type="doi" xlink:href="10.1111/j.1365-3113.1989.tb00289.x">https://doi.org/10.1111/j.1365-3113.1989.tb00289.x</ext-link></mixed-citation></ref><ref id="B40"><mixed-citation xmlns:xlink="http://www.w3.org/1999/xlink" xlink:type="simple">
          <person-group><name name-style="western"><surname>Korneyev</surname><given-names>VA</given-names></name><name name-style="western"><surname>Evstigneev</surname><given-names>DA</given-names></name><name name-style="western"><surname>Karimpour</surname><given-names>Y</given-names></name><name name-style="western"><surname>Kütük</surname><given-names>M</given-names></name><name name-style="western"><surname>Mohamadzade Namin</surname><given-names>S</given-names></name><name name-style="western"><surname>Ömür</surname><given-names>Koyuncu M</given-names></name><name name-style="western"><surname>Yaran</surname><given-names>M</given-names></name></person-group> (<year>2013</year>) <article-title>Revision of the <italic><tp:taxon-name><tp:taxon-name-part taxon-name-part-type="genus">Terellia</tp:taxon-name-part> <tp:taxon-name-part taxon-name-part-type="species">virens</tp:taxon-name-part></tp:taxon-name></italic> group (<tp:taxon-name><tp:taxon-name-part taxon-name-part-type="order">Diptera</tp:taxon-name-part></tp:taxon-name>, <tp:taxon-name><tp:taxon-name-part taxon-name-part-type="family">Tephritidae</tp:taxon-name-part></tp:taxon-name>) with description of three new species.</article-title> <source>Vestnik zoologii</source> <volume>47</volume>(<issue>1</issue>): <fpage>3</fpage>–<lpage>25</lpage>.</mixed-citation></ref><ref id="B73"><mixed-citation xmlns:xlink="http://www.w3.org/1999/xlink" xlink:type="simple">
          <person-group><name name-style="western"><surname>Séguy</surname><given-names>E</given-names></name></person-group> (<year>1930</year>) <article-title>Contribution à l'étude des Diptères du Maroc.</article-title> <source>Mémoire de la Société des Sciences Naturelles et Physique du Maroc</source> <volume>24</volume>: <fpage>1</fpage>–<lpage>206</lpage>.</mixed-citation></ref><ref id="B49"><mixed-citation xmlns:xlink="http://www.w3.org/1999/xlink" xlink:type="simple">
          <person-group><name name-style="western"><surname>Kütük</surname><given-names>M</given-names></name><name name-style="western"><surname>Yaran</surname><given-names>M</given-names></name></person-group> (<year>2011</year>) <article-title>The fauna and systematic of the genus <italic><tp:taxon-name><tp:taxon-name-part taxon-name-part-type="genus">Terellia</tp:taxon-name-part></tp:taxon-name></italic> Rob-Des., 1830 (<tp:taxon-name><tp:taxon-name-part taxon-name-part-type="order">Diptera</tp:taxon-name-part></tp:taxon-name>: <tp:taxon-name><tp:taxon-name-part taxon-name-part-type="family">Tephritidae</tp:taxon-name-part></tp:taxon-name>) with a key to the species of <italic><tp:taxon-name><tp:taxon-name-part taxon-name-part-type="genus">Terellia</tp:taxon-name-part></tp:taxon-name></italic> in Turkey.</article-title> <source>Turkish Journal of Zoology</source> <volume>35</volume>(<issue>4</issue>): <fpage>509</fpage>–<lpage>517</lpage>.</mixed-citation></ref></ref-list></tp:taxon-treatment>
