# Supplementary material for: First checklist of the fruit flies of Morocco, including new records (Diptera, Tephritidae)
Source: Zookeys. 2017 Sep 26;(702):137–71. doi: 10.3897/zookeys.702.13368 (PMC5673970; doi:10.3897/zookeys.702.13368)
Supplement: XML Treatment for Carpomya incompleta [file zookeys.702.13368-treatment56.xml]

<!DOCTYPE tp:taxon-treatment
  PUBLIC "-//TaxonX//DTD Taxonomic Treatment Publishing DTD v0 20100105//EN" "tax-treatment-NSO.dtd">
<tp:taxon-treatment xmlns:tp="http://www.plazi.org/taxpub"><tp:treatment-meta><kwd-group><label>Taxon classification</label><kwd><named-content xmlns:xlink="http://www.w3.org/1999/xlink" content-type="kingdom">Animalia</named-content></kwd><kwd><named-content xmlns:xlink="http://www.w3.org/1999/xlink" content-type="order">Diptera</named-content></kwd><kwd><named-content xmlns:xlink="http://www.w3.org/1999/xlink" content-type="family">Tephritidae</named-content></kwd></kwd-group><mixed-citation publication-type="journal"><person-group><name><surname>Harym</surname><given-names>Younes El</given-names></name><name><surname>Belqat</surname><given-names>Boutaïna</given-names></name></person-group><article-title>First checklist of the fruit flies of Morocco, including new records (<tp:taxon-name><tp:taxon-name-part taxon-name-part-type="order">Diptera</tp:taxon-name-part></tp:taxon-name>, <tp:taxon-name><tp:taxon-name-part taxon-name-part-type="family">Tephritidae</tp:taxon-name-part></tp:taxon-name>)</article-title><source>Zookeys</source><day>26</day><month>9</month><year>2017</year><volume>2017</volume><issue>702</issue><fpage>137</fpage><lpage>171</lpage><pub-id pub-id-type="doi">10.3897/zookeys.702.13368</pub-id></mixed-citation></tp:treatment-meta><tp:nomenclature><tp:taxon-name>
                      <tp:taxon-name-part taxon-name-part-type="genus" reg="Carpomya">Carpomya</tp:taxon-name-part>
                      <tp:taxon-name-part taxon-name-part-type="species" reg="incompleta">incompleta</tp:taxon-name-part>
                    </tp:taxon-name><tp:taxon-authority>(Becker, 1903)</tp:taxon-authority></tp:nomenclature><tp:treatment-sec sec-type="New record" id="SECID0EFEDK"><title>New record.</title><p>Morocco, Anti Atlas: Douar Zaouia, 1♂, 1♀, 11-VI-2015 (net sweeping). First record for Morocco.</p></tp:treatment-sec><tp:treatment-sec sec-type="distribution" id="SECID0EKEDK"><title>World distribution.</title><p>Italy, Egypt, Ethiopia, Iraq, Israel, Saudi Arabia, Sudan, United Arab Emirates, Burkina Faso, Kenya (<xref ref-type="bibr" rid="B65">Norrbom et al. 1999</xref>, <xref ref-type="bibr" rid="B56">Merz 2011</xref>, <xref ref-type="bibr" rid="B4">Copeland 2009</xref>, <xref ref-type="bibr" rid="B80">Tankoano et al. 2012</xref>).</p></tp:treatment-sec><ref-list><ref id="B65"><mixed-citation xmlns:xlink="http://www.w3.org/1999/xlink" xlink:type="simple">
          <person-group><name name-style="western"><surname>Norrbom</surname><given-names>AL</given-names></name><name name-style="western"><surname>Carroll</surname><given-names>LE</given-names></name><name name-style="western"><surname>Thompson</surname><given-names>RC</given-names></name><name name-style="western"><surname>White</surname><given-names>IM</given-names></name><name name-style="western"><surname>Freidberg</surname><given-names>A</given-names></name></person-group> (<year>1999</year>) <article-title>Systematic database of names.</article-title> In: <person-group><name name-style="western"><surname>Thompson</surname><given-names>FC</given-names></name></person-group> (<role>Ed.</role>) <issue-title>Fruit Fly Expert Identification System and Systematic Information Database.</issue-title> <source>Myia</source> <volume>9</volume>: <fpage>65</fpage>–<lpage>251</lpage>.</mixed-citation></ref><ref id="B56"><mixed-citation xmlns:xlink="http://www.w3.org/1999/xlink" xlink:type="simple">
          <person-group><name name-style="western"><surname>Merz</surname><given-names>B</given-names></name></person-group> (<year>2011</year>) <article-title>Order <tp:taxon-name><tp:taxon-name-part taxon-name-part-type="order">Diptera</tp:taxon-name-part></tp:taxon-name>, family <tp:taxon-name><tp:taxon-name-part taxon-name-part-type="family">Tephritidae</tp:taxon-name-part></tp:taxon-name>, additions and the description of a new species.</article-title> <source>Arthropod Fauna of the UAE</source> <volume>4</volume>: <fpage>769</fpage>–<lpage>779</lpage>.</mixed-citation></ref><ref id="B4"><mixed-citation xmlns:xlink="http://www.w3.org/1999/xlink" xlink:type="simple">
          <person-group><name name-style="western"><surname>Copeland</surname><given-names>RS</given-names></name></person-group> (<year>2009</year>) <article-title>A new species of <italic><tp:taxon-name><tp:taxon-name-part taxon-name-part-type="genus">Munromyia</tp:taxon-name-part> <tp:taxon-name-part taxon-name-part-type="species">bezzi</tp:taxon-name-part></tp:taxon-name></italic> (<tp:taxon-name><tp:taxon-name-part taxon-name-part-type="order">Diptera</tp:taxon-name-part></tp:taxon-name>: <tp:taxon-name><tp:taxon-name-part taxon-name-part-type="family">Tephritidae</tp:taxon-name-part></tp:taxon-name>) reared from <italic><tp:taxon-name><tp:taxon-name-part taxon-name-part-type="genus">Chionnanthus</tp:taxon-name-part> <tp:taxon-name-part taxon-name-part-type="species">battiscombei</tp:taxon-name-part></tp:taxon-name></italic> (Oleaceaea) in northern Kenya.</article-title> <source>Journal of Natural History</source> <volume>43</volume>: <fpage>2649</fpage>–<lpage>2665</lpage>. <ext-link xlink:type="simple" ext-link-type="doi" xlink:href="10.1080/00222930903216737">https://doi.org/10.1080/00222930903216737</ext-link></mixed-citation></ref><ref id="B80"><mixed-citation xmlns:xlink="http://www.w3.org/1999/xlink" xlink:type="simple">
          <person-group><name name-style="western"><surname>Tankoano</surname><given-names>PM</given-names></name><name name-style="western"><surname>Diallo</surname><given-names>OB</given-names></name><name name-style="western"><surname>Ouedraogo</surname><given-names>SN</given-names></name><name name-style="western"><surname>Some</surname><given-names>NA</given-names></name><name name-style="western"><surname>Noula</surname><given-names>K</given-names></name><name name-style="western"><surname>Kalinganire</surname><given-names>A</given-names></name></person-group> (<year>2012</year>) <article-title>Inventaire des insectes nuisibles aux fruits des variétés indiennes de <italic><tp:taxon-name><tp:taxon-name-part taxon-name-part-type="genus">Ziziphus</tp:taxon-name-part> <tp:taxon-name-part taxon-name-part-type="species">mauritiana</tp:taxon-name-part></tp:taxon-name></italic> Lam. (<tp:taxon-name><tp:taxon-name-part taxon-name-part-type="family">Rhamnaceae</tp:taxon-name-part></tp:taxon-name>) au Burkina Faso.</article-title> <source>Note technique</source> <volume>67</volume>: <fpage>189</fpage>–<lpage>200</lpage>. <ext-link xlink:type="simple" ext-link-type="uri" xlink:href="http://www.fruits-journal.org">www.fruits-journal.org</ext-link></mixed-citation></ref></ref-list></tp:taxon-treatment>
