# Supplementary material for: First checklist of the fruit flies of Morocco, including new records (Diptera, Tephritidae)
Source: Zookeys. 2017 Sep 26;(702):137–71. doi: 10.3897/zookeys.702.13368 (PMC5673970; doi:10.3897/zookeys.702.13368)
Supplement: XML Treatment for Euleia heraclei [file zookeys.702.13368-treatment58.xml]

<!DOCTYPE tp:taxon-treatment
  PUBLIC "-//TaxonX//DTD Taxonomic Treatment Publishing DTD v0 20100105//EN" "tax-treatment-NSO.dtd">
<tp:taxon-treatment xmlns:tp="http://www.plazi.org/taxpub"><tp:treatment-meta><kwd-group><label>Taxon classification</label><kwd><named-content xmlns:xlink="http://www.w3.org/1999/xlink" content-type="kingdom">Animalia</named-content></kwd><kwd><named-content xmlns:xlink="http://www.w3.org/1999/xlink" content-type="order">Diptera</named-content></kwd><kwd><named-content xmlns:xlink="http://www.w3.org/1999/xlink" content-type="family">Tephritidae</named-content></kwd></kwd-group><mixed-citation publication-type="journal"><person-group><name><surname>Harym</surname><given-names>Younes El</given-names></name><name><surname>Belqat</surname><given-names>Boutaïna</given-names></name></person-group><article-title>First checklist of the fruit flies of Morocco, including new records (<tp:taxon-name><tp:taxon-name-part taxon-name-part-type="order">Diptera</tp:taxon-name-part></tp:taxon-name>, <tp:taxon-name><tp:taxon-name-part taxon-name-part-type="family">Tephritidae</tp:taxon-name-part></tp:taxon-name>)</article-title><source>Zookeys</source><day>26</day><month>9</month><year>2017</year><volume>2017</volume><issue>702</issue><fpage>137</fpage><lpage>171</lpage><pub-id pub-id-type="doi">10.3897/zookeys.702.13368</pub-id></mixed-citation></tp:treatment-meta><tp:nomenclature><tp:taxon-name>
                      <tp:taxon-name-part taxon-name-part-type="genus" reg="Euleia">Euleia</tp:taxon-name-part>
                      <tp:taxon-name-part taxon-name-part-type="species" reg="heraclei">heraclei</tp:taxon-name-part>
                    </tp:taxon-name><tp:taxon-authority>(Linnaeus, 1758)</tp:taxon-authority></tp:nomenclature><tp:treatment-sec sec-type="Literature records" id="SECID0EKJDK"><title>Literature records.</title><p>Morocco, Gharb plain: Sidi Slimane (<xref ref-type="bibr" rid="B78">Séguy 1953</xref>). First records for the Rif.</p></tp:treatment-sec><tp:treatment-sec sec-type="New record" id="SECID0EUJDK"><title>New record.</title><p>Morocco, Rif: Oued Boumarouil, 1♂, 10-V-2014; Aïn El Âakba Larbaâ, 1♂, 18-IV-2015 (net sweeping).</p></tp:treatment-sec><tp:treatment-sec sec-type="distribution" id="SECID0EZJDK"><title>World distribution.</title><p>Algeria, Madeira, Great Britain, Czech Rep., Estonia, Latvia, Moldova, Poland, Romania, Russia, Spain, Switzerland, Ukraine, Afghanistan, Armenia, Azerbaijan, Georgia, Iran, Israel, Kazakhstan, Kyrgyzstan, Tadjikistan, Turkey, Turkmenistan, Uzbekistan, Japan (<xref ref-type="bibr" rid="B65">Norrbom et al. 1999</xref>, <xref ref-type="bibr" rid="B32">Heřman and Dirlbek 2006</xref>, <xref ref-type="bibr" rid="B21">Gilasian and Merz 2008</xref>).</p></tp:treatment-sec><ref-list><ref id="B78"><mixed-citation xmlns:xlink="http://www.w3.org/1999/xlink" xlink:type="simple">
          <person-group><name name-style="western"><surname>Séguy</surname><given-names>E</given-names></name></person-group> (<year>1953</year>) <article-title>Diptères du Maroc. Encyclopédie Entomologique (B) II.</article-title> <source><tp:taxon-name><tp:taxon-name-part taxon-name-part-type="order">Diptera</tp:taxon-name-part></tp:taxon-name></source> <volume>11</volume>: <fpage>77</fpage>–<lpage>92</lpage>.</mixed-citation></ref><ref id="B65"><mixed-citation xmlns:xlink="http://www.w3.org/1999/xlink" xlink:type="simple">
          <person-group><name name-style="western"><surname>Norrbom</surname><given-names>AL</given-names></name><name name-style="western"><surname>Carroll</surname><given-names>LE</given-names></name><name name-style="western"><surname>Thompson</surname><given-names>RC</given-names></name><name name-style="western"><surname>White</surname><given-names>IM</given-names></name><name name-style="western"><surname>Freidberg</surname><given-names>A</given-names></name></person-group> (<year>1999</year>) <article-title>Systematic database of names.</article-title> In: <person-group><name name-style="western"><surname>Thompson</surname><given-names>FC</given-names></name></person-group> (<role>Ed.</role>) <issue-title>Fruit Fly Expert Identification System and Systematic Information Database.</issue-title> <source>Myia</source> <volume>9</volume>: <fpage>65</fpage>–<lpage>251</lpage>.</mixed-citation></ref><ref id="B32"><mixed-citation xmlns:xlink="http://www.w3.org/1999/xlink" xlink:type="simple">
          <person-group><name name-style="western"><surname>Heřman</surname><given-names>P</given-names></name><name name-style="western"><surname>Dirlbek</surname><given-names>J</given-names></name></person-group> (<year>2006</year>) <article-title>Contribution to the knowledge of the fruit fly fauna of Algeria, Morocco and Tunisia (<tp:taxon-name><tp:taxon-name-part taxon-name-part-type="order">Diptera</tp:taxon-name-part></tp:taxon-name>: <tp:taxon-name><tp:taxon-name-part taxon-name-part-type="family">Tephritidae</tp:taxon-name-part></tp:taxon-name>).</article-title> In: <person-group><name name-style="western"><surname>Kinkorová</surname><given-names>J</given-names></name></person-group> (<role>Ed.</role>) <issue-title>Dipterologica Bohemoslovaca.</issue-title> <source>13. Acta Universitatis <tp:taxon-name><tp:taxon-name-part taxon-name-part-type="subfamily">Carolinae</tp:taxon-name-part></tp:taxon-name> Biologica 50(1-2)</source>, <fpage>53</fpage>–<lpage>56</lpage>.</mixed-citation></ref><ref id="B21"><mixed-citation xmlns:xlink="http://www.w3.org/1999/xlink" xlink:type="simple">
          <person-group><name name-style="western"><surname>Gilasian</surname><given-names>E</given-names></name><name name-style="western"><surname>Merz</surname><given-names>B</given-names></name></person-group> (<year>2008</year>) <article-title>The first report of three genera and fifteen species of <tp:taxon-name><tp:taxon-name-part taxon-name-part-type="family">Tephritidae</tp:taxon-name-part></tp:taxon-name> (<tp:taxon-name><tp:taxon-name-part taxon-name-part-type="order">Diptera</tp:taxon-name-part></tp:taxon-name>) from Iran.</article-title> <source>Journal of Entomological Society of Iran</source> <volume>27</volume>: <fpage>11</fpage>–<lpage>14</lpage>.</mixed-citation></ref></ref-list></tp:taxon-treatment>
